# Supplementary material for: Eye Blink Rates and Eyelid Twitches as a Non-Invasive Measure of Stress in the Domestic Horse
Source: Animals (Basel). 2019 Aug 15;9(8):562. doi: 10.3390/ani9080562 (PMC6721043; doi:10.3390/ani9080562)
Supplement: Supplementary file 1 [file animals-09-00562-s001.zip]

Archive with 1 entries (1 files):
- animals-560135-supplementary.xlsx
