# Supplementary material for: Eye Blink Rates and Eyelid Twitches as a Non-Invasive Measure of Stress in the Domestic Horse
Source: Animals (Basel). 2019 Aug 15;9(8):562. doi: 10.3390/ani9080562 (PMC6721043; doi:10.3390/ani9080562)
Supplement: Supplementary file 1 [file animals-09-00562-s001.zip › animals-560135-supplementary.xlsx]

## Sheet: behaviour
date	horse	age	breed	trmt	eyelid twitch	half blink	full blink	oral	Ears-forward (% of time)	Ears-sideways (% of time)	Ears-backward (% of time)	Head-high (% of time)	Head-even (% of time)	Head-low (% of time)	restlessness (% of time)
July 10/2014	1	15	stock	control	2	18	27	16.5162	10.7821	48.6522	40.5657	11.0173	88.9827	0	0.0795222
July 9/2014	1	15	stock	feed	21	27	21	46.9126	48.5884	12.6752	38.7363	90.5174	1.93334	7.54925	0.220183
July 10/2014	1	15	stock	separation	4	19	16	0	47.638	19.4081	32.9539	2.49953	77.9146	19.5859	0.0249779
July 7/2014	1	15	stock	startle	0	4	5	0	24.5409	34.3443	41.1147	64.9948	35.0052	0	0
July 9/2014	2	15	TB	control	0	33	28	24.1236	1.02669	5.58149	93.3918	8.97603	58.465	32.559	0.174388
July 10/2014	2	15	TB	feed	7	41	16	0	31.7724	14.0299	54.1978	59.129	31.5094	9.36164	0.00481953
July 9/2014	2	15	TB	separation	0	16	10	0	89.0226	2.04887	8.92857	8.26289	91.7371	0	0
July 9/2014	2	15	TB	startle	2	22	14	0	49.0312	5.55453	45.4143	16.0428	83.9572	0	0
July 7/2014	3	7	TB	control	3	41	45	11.3444	86.7186	5.96777	7.31362	51.3504	38.5265	10.1231	0.0842094
July 10/2014	3	7	TB	feed	13	22	20	26.1256	3.9947	16.49	79.5153	74.7248	19.0133	6.26186	0.41726
July 9/2014	3	7	TB	separation	4	23	16	13.1128	77.2214	3.53916	19.2395	29.4129	67.0606	3.52654	0.0635454
July 9/2014	3	7	TB	startle	1	9	13	0	95.0232	3.99257	0.984217	43.4294	54.7174	1.85324	0.0578344
July 10/2014	4	6	pony	control	6	29	13	0	54.1135	8.44728	37.4393	35.7167	35.5394	28.7439	0.0801667
July 7/2014	4	6	pony	feed	19	46	8	96.95	58.0649	18.5292	23.4059	72.7544	24.899	2.34656	0.228407
July 9/2014	4	6	pony	separation	3	28	11	0	87.4818	3.50397	9.01419	83.1616	15.8022	1.03621	0.0501676
July 7/2014	4	6	pony	startle	0	8	14	0	54.1252	23.9057	21.9691	76.0946	23.9054	0	0.021768
July 7/2014	5	9	TB	control	10	59	51	19.9863	66.8711	23.1512	9.9777	47.2689	38.1513	14.5798	0.114186
July 9/2014	5	9	TB	feed	6	61	24	24.524	33.8775	14.2333	51.8892	68.9346	28.5714	2.49399	0.202735
July 10/2014	5	9	TB	separation	10	43	17	25.7252	95.1873	3.25842	1.55431	6.32624	65.7594	27.9144	0.200937
July 10/2014	5	9	TB	startle	1	42	25	18.2178	85.125	1.34378	13.5312	59.347	27.3881	13.2649	0.0650544
July 9/2014	6	10	WB	control	4	14	6	0	1.94538	67.5084	30.5462	0	51.7033	48.2967	0.0424489
July 9/2014	6	10	WB	feed	14	23	5	42.1413	23.5069	73.9663	2.5268	51.7576	48.2424	0	0.102137
July 9/2014	6	10	WB	separation	0	21	7	0	54.7829	6.48374	38.7333	0	100	0	0
July 9/2014	6	10	WB	startle	3	20	5	0	40.1147	18.4798	41.4055	36.5495	25.0477	38.4028	0.0182499
July 9/2014	7	19	stock	control	3	35	14	23.2894	16.7072	75.3043	7.98848	0	47.9418	52.0582	0.146069
July 10/2014	7	19	stock	feed	7	48	15	42.0412	6.72535	50.3559	42.9187	21.2946	62.8893	15.8161	0.162566
July 9/2014	7	19	stock	separation	2	16	9	0	73.1018	12.2437	14.6545	0	100	0	0.0435612
July 9/2014	7	19	stock	startle	17	20	17	0	90.5259	2.38717	7.08691	37.3535	53.2892	9.3573	0
July 10/2014	8	5	WB	control	4	29	10	24.2571	45.9493	30.4473	23.6034	0	19.9162	80.0838	0.0445501
July 9/2014	8	5	WB	feed	15	39	18	35.5682	46.0379	15.7325	38.2296	84.4106	11.1977	4.39163	0.201108
July 10/2014	8	5	WB	separation	1	13	8	1.23454	90.1844	4.26523	5.55038	22.1529	77.8471	0	0
July 10/2014	8	5	WB	startle	1	25	21	2.26889	68.1302	16.8744	14.9954	0	96.7121	3.28787	0
July 9/2014	9	13	TB	control	1	25	14	15.3817	43.8593	10.0112	46.1295	13.01	86.99	0	0.0153854
July 9/2014	9	13	TB	feed	17	26	10	42.9754	56.765	19.4136	23.8214	94.2537	5.7463	0	0.191453
July 10/2014	9	13	TB	separation	2	12	8	0	68.7641	13.2442	17.9917	0	100	0	0
July 10/2014	9	13	TB	startle	1	13	5	6.53974	52.314	21.8512	25.8348	2.91777	41.5688	55.5134	0
July 10/2014	10	5	TB	control	4	37	11	8.6418	0	69.1204	30.8796	0	45.0688	54.9312	0.0732561
July 9/2014	10	5	TB	feed	27	27	15	9.70951	66.8738	13.5832	19.543	57.2593	30.3333	12.4074	0.320785
July 10/2014	10	5	TB	separation	2	28	3	0	86.6918	0	13.3082	6.41561	93.5844	0	0.118264
July 10/2014	10	5	TB	startle	0	15	6	0	100	0	0	0	100	0	0
July 13/2014	11	15	WB	control	3	39	14	14.2473	84.4881	12.3749	3.13703	6.02749	48.2954	45.6772	0.119111
July 20/2014	11	15	WB	feed	4	35	7	24.2904	47.1649	36.6532	16.1819	32.7089	57.2311	10.0599	0.204804
July 13/2014	11	15	WB	separation	0	24	6	0	19.3435	27.5057	53.1508	30.903	68.3013	0.795708	0.0735152
July 13/2014	11	15	WB	startle	5	23	6	0	26.5354	13.3661	60.0984	6.17819	83.7634	10.0584	0.0294733
July 20/2014	12	9	stock	control	6	61	6	8.04121	17.4962	28.224	54.2798	2.16418	16.306	81.5298	0.362418
July 13/2014	12	9	stock	feed	6	4	1	29.7291	19.4963	5.31717	75.1866	37.9754	51.5159	10.5087	0.120154
July 20/2014	12	9	stock	separation	2	45	14	0	55.8131	8.76636	35.4206	0	3.77498	96.225	0
July 20/2014	12	9	stock	startle	0	29	8	0	68.743	8.63924	22.6177	0	1.91095	98.0891	0
July 20/2014	13	8	WB	control	7	57	13	57.523	15.2489	75.5758	8.32095	28.9219	61.5799	9.49814	0.430808
July 20/2014	13	8	WB	feed	3	29	2	41.6741	57.9481	27.3769	14.6749	45.3466	47.2306	7.42277	0.349972
July 13/2014	13	8	WB	separation	8	40	1	14.1472	20.1452	0.204804	79.65	2.90752	59.4447	37.6477	0.0205757
July 13/2014	13	8	WB	startle	5	19	4	0	23.2859	5.82615	70.888	56.2909	31.9499	11.7592	0.101952
July 20/2014	14	14	stock	control	3	61	12	26.0588	8.46325	31.6815	59.8552	0.801343	41.9679	57.2307	0.515606
July 20/2014	14	14	stock	feed	26	47	25	14.1472	39.9886	30.8543	29.1571	6.57416	70.1387	23.2871	0.259243
July 13/2014	14	14	stock	separation	10	42	9	0	84.4378	8.14717	7.41506	2.65116	90.8068	6.54207	0.207611
July 20/2014	14	14	stock	startle	9	40	22	9.47594	67.8717	8.47238	23.6559	0	78.0684	21.9316	0.422392
July 13/2014	15	9	TB	control	1	42	16	13.5466	6.23701	62.6536	31.1094	17.2251	51.978	30.7969	0.489553
July 13/2014	15	9	TB	feed	5	46	13	0	59.4024	22.8945	17.7031	62.533	15.5296	21.9374	0.688451
July 20/2014	15	9	TB	separation	13	23	3	0	7.28328	34.9186	57.7981	24.911	59.194	15.895	0.137542
July 20/2014	15	9	TB	startle	12	32	7	6.53974	32.593	12.6781	54.7289	73.1271	23.4067	3.46627	0.55305
July 20/2014	16	15	TB	control	14	59	38	7.67418	17.5879	27.2846	55.1275	39.6047	53.8691	6.52619	0.169411
July 20/2014	16	15	TB	feed	34	31	4	14.7811	64.4747	18.1818	17.3435	89.1104	10.8896	0	0.312645
July 20/2014	16	15	TB	separation	10	49	9	1.23454	57.3688	0.696402	41.9348	0.0161474	99.9835	0.000357616	0.144401
July 13/2014	16	15	TB	startle	13	23	5	8.90872	11.0571	19.0271	69.9158	0	88.2286	11.7714	0.0505098
July 20/2014	17	24	WB	control	19	57	9	20.5535	31.8512	59.9442	8.20466	0	87.1101	12.8899	0.304002
July 20/2014	17	24	WB	feed	9	22	0	7.24042	3.19448	10.368	86.4375	8.15934	44.4934	47.3472	0.109737
July 13/2014	17	24	WB	separation	14	24	4	0.96761	32.4472	4.05353	63.4993	0.904294	77.5999	21.4958	0.0891
July 13/2014	17	24	WB	startle	7	21	6	18.5849	43.3146	25.9176	30.7678	48.8788	32.8362	18.285	0.0759804
July 20/2014	18	12	stock	control	3	39	44	0	53.0505	46.9495	0	2.48214	31.7977	65.7202	0.0976883
July 20/2014	18	12	stock	feed	16	20	5	15.3484	60.6392	35.5139	3.84687	87.9178	11.4659	0.616248	0.298811
July 13/2014	18	12	stock	separation	9	31	14	0	50.4351	1.4756	48.0893	48.1998	36.9086	14.8916	0.325599
July 20/2014	18	12	stock	startle	4	34	16	0	28.5687	1.95932	69.472	34.2739	49.2058	16.5203	0.226557
July 20/2014	19	24	pony	control	22	72	45	0	21.514	43.2523	35.2337	0	0	100	0.0265074
July 13/2014	19	24	pony	feed	56	74	18	55.3208	50.8937	24.5531	24.5532	92.8009	4.48071	2.71842	0.33105
July 20/2014	19	24	pony	separation	19	81	24	32.4985	36.08	16.6853	47.2347	1.14062	4.69335	94.166	0.0409661
July 20/2014	19	24	pony	startle	33	65	11	4.83807	44.9181	0.465376	54.6165	0	55.3555	44.6445	0.440802
July 13/2014	20	14	TB	control	15	74	22	29.5623	72.1367	18.1197	9.74361	2.02728	60.629	37.3437	0.255744
July 20/2014	20	14	TB	feed	5	55	19	48.4475	13.6543	31.5592	54.7865	8.73877	76.0292	15.232	0.254694
July 20/2014	20	14	TB	separation	6	23	7	24.157	43.1007	16.5475	40.3518	0	83.94	16.06	0.0491222
July 20/2014	20	14	TB	startle	1	23	7	5.97251	3.24567	31.3561	65.3982	0	45.383	54.617	0.0285464
July 20/2014	21	5	pony	control	16	103	10	8	23.0681	76.9319	0	29.7459	70.2541	0	0.129156
July 20/2014	21	5	pony	feed	15	28	1	15	16.0482	77.7552	3.46696	91.8144	6.99532	1.19029	0.340078
July 20/2014	21	5	pony	separation	12	33	4	10	42.2451	3.15576	54.5991	56.3229	41.6199	2.0572	0.098
July 20/2014	21	5	pony	startle	14	34	0	7	13.5521	10.9885	75.4594	97.4962	1.32519	1.17862	0.246558
July 20/2014	22	9	stock	control	6	34	3	4	35.6599	24.1254	40.2147	13.5889	83.4067	3.0044	0.0549556
July 20/2014	22	9	stock	feed	5	24	2	12	46.245	44.5453	9.20976	100	0	0	0.0326444
July 20/2014	22	9	stock	separation	5	18	0	11	69.5276	4.49665	25.9758	4.44251	90.9626	4.59494	0.100939
July 20/2014	22	9	stock	startle	7	19	0	12	71.954	12.9889	15.0571	93.6546	6.34538	6.34538	0.105422
July 20/2014	23	9	pony	control	19	57	8	5	4.13627	65.583	30.2807	84.7064	9.79939	5.49419	0.127778
July 20/2014	23	9	pony	feed	.	.	.	.	.	.	.	.	.	.	.
July 20/2014	23	9	pony	separation	10	26	1	0	6.51833	20.5921	72.8895	29.779	68.296	1.92496	0.0475278
July 20/2014	23	9	pony	startle	5	22	2	14	23.8929	2.66705	73.44	62.54	35.3973	2.06269	0.0103591
July 20/2014	24	9	pony	control	2	40	95	4.803	1.99678	9.89418	88.109	16.9155	81.5364	1.54816	0.0635989
July 20/2014	24	9	pony	feed	21	24	17	4.536	35.2555	49.4807	15.2639	100	0	0	0.0689
July 20/2014	24	9	pony	separation	16	13	29	19.778	79.9147	6.43278	13.6526	0	100	0	0
July 20/2014	24	9	pony	startle	23	13	15	0	31.2005	18.5792	50.2203	18.1868	81.8132	0	0.0163333
July 22/ 2014	25	12	stock	control	1	23	40	0	0	3.12423	96.8758	0	85.7196	14.2804	0.0490722
July 17/2014	25	12	stock	feed	16	25	13	18.017	40.4457	39.8263	19.7281	15.5647	42.3682	42.067	0.0339389
July 22/ 2014	25	12	stock	separation	10	20	23	10.962	20.5946	34.6587	44.7467	0	83.1981	16.8019	0.0282222
July 17/2014	25	12	stock	startle	19	14	37	21.111	64.5519	12.1693	23.2788	3.65935	55.3271	41.0135	0.141717
July 22/ 2014	26	25	TB	control	0	3	4	28.344	78.0296	15.8809	6.08954	0	100	0	0.0141944
July 17/2014	26	25	TB	feed	11	31	23	31.852	10.2168	64.7292	25.054	42.9687	51.9175	5.11382	0.138572
July 17/2014	26	25	TB	separation	21	8	3	20.051	1.48598	34.608	63.9061	1.25624	81.5687	17.1751	0.172422
July 17/2014	26	25	TB	startle	17	10	6	0	1.47857	20.5161	78.0054	0	56.3902	43.6098	0.08745
July 22/ 2014	27	5	WB	control	3	26	59	44.101	13.5978	72.6825	13.7196	5.80068	71.5839	22.6154	0.0905778
July 17/2014	27	5	WB	feed	6	23	20	14.382	4.33262	90.6101	5.05724	15.5138	44.678	39.8082	0.0541389
July 17/2014	27	5	WB	separation	9	24	21	20.038	92.9319	6.56238	0.505671	24.2191	71.6108	4.17011	0.268506
July 22/ 2014	27	5	WB	startle	15	27	22	0	82.5749	15.3857	2.03937	20.7245	41.0601	38.2155	0.193039
July 22/ 2014	28	12	pony	control	5	5	23	0	15.7665	73.4839	10.7496	0	21.8316	78.1684	0
July 22/ 2014	28	12	pony	feed	27	16	3	11.758	16.3664	39.1401	44.4935	100	0	0	0.0104
July 17/2014	28	12	pony	separation	11	20	6	11.494	66.9807	20.723	12.2964	100	0	0	0.0159889
July 17/2014	28	12	pony	startle	9	26	6	16.04	28.5978	48.6034	22.7988	10.6944	89.3056	0	0.0213278
July 17/ 2014	29	7	WB	control	1	7	36	14.436	15.3095	68.9626	15.7279	4.91942	83.8498	11.2308	0.00872778
July 22/ 2014	29	7	WB	feed	20	45	45	0	63.1443	34.6383	2.21735	89.4937	10.0619	0.44443	0.00446111
July 17/2014	29	7	WB	separation	36	34	37	15	50.0959	19.9966	29.9075	80.6146	17.5126	1.87275	0.0700889
July 17/2014	29	7	WB	startle	12	23	11	0	15.9601	15.8423	68.1976	80.6362	14.1188	5.24506	0.0798444
July 22/ 2014	30	2.5	WB	control	2	38	23	0	36.1074	53.0337	10.8589	14.4064	52.833	32.7606	0.0278667
July 22/ 2014	30	2.5	WB	feed	9	24	10	33	24.5392	51.4159	24.0448	85.2193	10.0569	4.72381	0.223822
July 17/2014	30	2.5	WB	separation	20	35	17	0	87.8787	2.25691	9.86435	2.82542	93.7696	3.405	0.0518222
July 17/2014	30	2.5	WB	startle	39	47	24	7	74.6812	23.3329	1.98594	63.3208	28.2633	8.4159	0.271789
July 22/ 2014	31	5	TB	control	12	39	51	24	37.9532	32.6609	29.3859	13.8494	84.5499	1.60067	0.198694
July 17/2014	31	5	TB	feed	21	26	28	2	63.707	25.1148	11.1782	67.2792	32.0249	0.695901	0.0648167
July 22/ 2014	31	5	TB	separation	15	42	76	26	64.5216	21.8802	13.5981	29.2572	69.6661	1.07674	0.0857278
July 22/ 2014	31	5	TB	startle	34	53	51	19	68.7903	20.2278	10.982	17.0114	81.0635	1.92515	0.14155
July 22/ 2014	32	8	pony	control	21	40	30	13	27.5237	55.8674	16.6089	52.134	40.6818	7.18422	0.0542389
July 22/ 2014	32	8	pony	feed	64	50	49	9	74.8312	17.3167	7.85205	94.2031	4.93816	0.858787	0.122472
July 17/2014	32	8	pony	separation	8	12	43	16	82.2814	9.97416	7.74449	30.1516	65.6748	4.17367	0.0496722
July 17/2014	32	8	pony	startle	15	38	7	5	61.2516	34.4565	4.29184	42.2229	44.742	13.035	0.184128
July 20/2014	33	5	pony	control	11	77	36	4	0.697259	49.5778	49.7249	0.752959	81.9379	17.3092	0.475894
July 20/2014	33	5	pony	feed	37	48	42	0	33.5391	66.4609	0	100	0	0	0.140828
July 20/2014	33	5	pony	separation	17	19	23	0	46.1204	1.39078	52.4888	0	99.01	0.989961	0.0190556
July 20/2014	33	5	pony	startle	13	15	26	0	42.564	3.39823	54.0378	0	86.7248	13.2752	0

## Sheet: HR
Horse	Breed	Age	Date	location	Trmt	secs	HR
1	stock	15	July 10/2014	Oakhurst	Control	5	41
1	stock	15	July 10/2014	Oakhurst	Control	10	40
1	stock	15	July 10/2014	Oakhurst	Control	15	39
1	stock	15	July 10/2014	Oakhurst	Control	20	39
1	stock	15	July 10/2014	Oakhurst	Control	25	38
1	stock	15	July 10/2014	Oakhurst	Control	30	37
1	stock	15	July 10/2014	Oakhurst	Control	35	37
1	stock	15	July 10/2014	Oakhurst	Control	40	37
1	stock	15	July 10/2014	Oakhurst	Control	45	37
1	stock	15	July 10/2014	Oakhurst	Control	50	38
1	stock	15	July 10/2014	Oakhurst	Control	55	38
1	stock	15	July 10/2014	Oakhurst	Control	60	38
1	stock	15	July 10/2014	Oakhurst	Control	65	38
1	stock	15	July 10/2014	Oakhurst	Control	70	38
1	stock	15	July 10/2014	Oakhurst	Control	75	38
1	stock	15	July 10/2014	Oakhurst	Control	80	37
1	stock	15	July 10/2014	Oakhurst	Control	85	37
1	stock	15	July 10/2014	Oakhurst	Control	90	36
1	stock	15	July 10/2014	Oakhurst	Control	95	36
1	stock	15	July 10/2014	Oakhurst	Control	100	36
1	stock	15	July 10/2014	Oakhurst	Control	105	36
1	stock	15	July 10/2014	Oakhurst	Control	110	36
1	stock	15	July 10/2014	Oakhurst	Control	115	36
1	stock	15	July 10/2014	Oakhurst	Control	120	36
1	stock	15	July 10/2014	Oakhurst	Control	125	36
1	stock	15	July 10/2014	Oakhurst	Control	130	37
1	stock	15	July 10/2014	Oakhurst	Control	135	41
1	stock	15	July 10/2014	Oakhurst	Control	140	46
1	stock	15	July 10/2014	Oakhurst	Control	145	48
1	stock	15	July 10/2014	Oakhurst	Control	150	48
1	stock	15	July 10/2014	Oakhurst	Control	155	46
1	stock	15	July 10/2014	Oakhurst	Control	160	43
1	stock	15	July 10/2014	Oakhurst	Control	165	42
1	stock	15	July 10/2014	Oakhurst	Control	170	42
1	stock	15	July 10/2014	Oakhurst	Control	175	43
1	stock	15	July 10/2014	Oakhurst	Control	180	43
1	stock	15	July 10/2014	Oakhurst	Control	185	43
2	TB	15	July 9/2014	Oakhurst	Control	5	33
2	TB	15	July 9/2014	Oakhurst	Control	10	33
2	TB	15	July 9/2014	Oakhurst	Control	15	33
2	TB	15	July 9/2014	Oakhurst	Control	20	33
2	TB	15	July 9/2014	Oakhurst	Control	25	31
2	TB	15	July 9/2014	Oakhurst	Control	30	32
2	TB	15	July 9/2014	Oakhurst	Control	35	32
2	TB	15	July 9/2014	Oakhurst	Control	40	32
2	TB	15	July 9/2014	Oakhurst	Control	45	32
2	TB	15	July 9/2014	Oakhurst	Control	50	32
2	TB	15	July 9/2014	Oakhurst	Control	55	33
2	TB	15	July 9/2014	Oakhurst	Control	60	33
2	TB	15	July 9/2014	Oakhurst	Control	65	33
2	TB	15	July 9/2014	Oakhurst	Control	70	32
2	TB	15	July 9/2014	Oakhurst	Control	75	32
2	TB	15	July 9/2014	Oakhurst	Control	80	32
2	TB	15	July 9/2014	Oakhurst	Control	85	32
2	TB	15	July 9/2014	Oakhurst	Control	90	32
2	TB	15	July 9/2014	Oakhurst	Control	95	33
2	TB	15	July 9/2014	Oakhurst	Control	100	33
2	TB	15	July 9/2014	Oakhurst	Control	105	32
2	TB	15	July 9/2014	Oakhurst	Control	110	33
2	TB	15	July 9/2014	Oakhurst	Control	115	32
2	TB	15	July 9/2014	Oakhurst	Control	120	32
2	TB	15	July 9/2014	Oakhurst	Control	125	32
2	TB	15	July 9/2014	Oakhurst	Control	130	32
2	TB	15	July 9/2014	Oakhurst	Control	135	32
2	TB	15	July 9/2014	Oakhurst	Control	140	31
2	TB	15	July 9/2014	Oakhurst	Control	145	31
2	TB	15	July 9/2014	Oakhurst	Control	150	32
2	TB	15	July 9/2014	Oakhurst	Control	155	32
2	TB	15	July 9/2014	Oakhurst	Control	160	32
2	TB	15	July 9/2014	Oakhurst	Control	165	31
2	TB	15	July 9/2014	Oakhurst	Control	170	31
2	TB	15	July 9/2014	Oakhurst	Control	175	32
2	TB	15	July 9/2014	Oakhurst	Control	180	33
2	TB	15	July 9/2014	Oakhurst	Control	185	33
3	TB	7	July 7/2014	Oakhurst	Control	5	41
3	TB	7	July 7/2014	Oakhurst	Control	10	40
3	TB	7	July 7/2014	Oakhurst	Control	15	39
3	TB	7	July 7/2014	Oakhurst	Control	20	37
3	TB	7	July 7/2014	Oakhurst	Control	25	37
3	TB	7	July 7/2014	Oakhurst	Control	30	35
3	TB	7	July 7/2014	Oakhurst	Control	35	35
3	TB	7	July 7/2014	Oakhurst	Control	40	35
3	TB	7	July 7/2014	Oakhurst	Control	45	34
3	TB	7	July 7/2014	Oakhurst	Control	50	34
3	TB	7	July 7/2014	Oakhurst	Control	55	34
3	TB	7	July 7/2014	Oakhurst	Control	60	34
3	TB	7	July 7/2014	Oakhurst	Control	65	35
3	TB	7	July 7/2014	Oakhurst	Control	70	35
3	TB	7	July 7/2014	Oakhurst	Control	75	36
3	TB	7	July 7/2014	Oakhurst	Control	80	36
3	TB	7	July 7/2014	Oakhurst	Control	85	37
3	TB	7	July 7/2014	Oakhurst	Control	90	36
3	TB	7	July 7/2014	Oakhurst	Control	95	36
3	TB	7	July 7/2014	Oakhurst	Control	100	36
3	TB	7	July 7/2014	Oakhurst	Control	105	36
3	TB	7	July 7/2014	Oakhurst	Control	110	36
3	TB	7	July 7/2014	Oakhurst	Control	115	36
3	TB	7	July 7/2014	Oakhurst	Control	120	36
3	TB	7	July 7/2014	Oakhurst	Control	125	35
3	TB	7	July 7/2014	Oakhurst	Control	130	35
3	TB	7	July 7/2014	Oakhurst	Control	135	35
3	TB	7	July 7/2014	Oakhurst	Control	140	35
3	TB	7	July 7/2014	Oakhurst	Control	145	35
3	TB	7	July 7/2014	Oakhurst	Control	150	35
3	TB	7	July 7/2014	Oakhurst	Control	155	35
3	TB	7	July 7/2014	Oakhurst	Control	160	36
3	TB	7	July 7/2014	Oakhurst	Control	165	35
3	TB	7	July 7/2014	Oakhurst	Control	170	35
3	TB	7	July 7/2014	Oakhurst	Control	175	35
3	TB	7	July 7/2014	Oakhurst	Control	180	35
3	TB	7	July 7/2014	Oakhurst	Control	185	35
4	pony	6	July 10/2014	Oakhurst	Control	5	34
4	pony	6	July 10/2014	Oakhurst	Control	10	34
4	pony	6	July 10/2014	Oakhurst	Control	15	34
4	pony	6	July 10/2014	Oakhurst	Control	20	33
4	pony	6	July 10/2014	Oakhurst	Control	25	33
4	pony	6	July 10/2014	Oakhurst	Control	30	33
4	pony	6	July 10/2014	Oakhurst	Control	35	32
4	pony	6	July 10/2014	Oakhurst	Control	40	32
4	pony	6	July 10/2014	Oakhurst	Control	45	32
4	pony	6	July 10/2014	Oakhurst	Control	50	32
4	pony	6	July 10/2014	Oakhurst	Control	55	32
4	pony	6	July 10/2014	Oakhurst	Control	60	32
4	pony	6	July 10/2014	Oakhurst	Control	65	32
4	pony	6	July 10/2014	Oakhurst	Control	70	32
4	pony	6	July 10/2014	Oakhurst	Control	75	32
4	pony	6	July 10/2014	Oakhurst	Control	80	33
4	pony	6	July 10/2014	Oakhurst	Control	85	32
4	pony	6	July 10/2014	Oakhurst	Control	90	32
4	pony	6	July 10/2014	Oakhurst	Control	95	32
4	pony	6	July 10/2014	Oakhurst	Control	100	33
4	pony	6	July 10/2014	Oakhurst	Control	105	34
4	pony	6	July 10/2014	Oakhurst	Control	110	34
4	pony	6	July 10/2014	Oakhurst	Control	115	33
4	pony	6	July 10/2014	Oakhurst	Control	120	33
4	pony	6	July 10/2014	Oakhurst	Control	125	32
4	pony	6	July 10/2014	Oakhurst	Control	130	32
4	pony	6	July 10/2014	Oakhurst	Control	135	40
4	pony	6	July 10/2014	Oakhurst	Control	140	62
4	pony	6	July 10/2014	Oakhurst	Control	145	58
4	pony	6	July 10/2014	Oakhurst	Control	150	50
4	pony	6	July 10/2014	Oakhurst	Control	155	46
4	pony	6	July 10/2014	Oakhurst	Control	160	41
4	pony	6	July 10/2014	Oakhurst	Control	165	39
4	pony	6	July 10/2014	Oakhurst	Control	170	37
4	pony	6	July 10/2014	Oakhurst	Control	175	36
4	pony	6	July 10/2014	Oakhurst	Control	180	35
4	pony	6	July 10/2014	Oakhurst	Control	185	35
5	TB	9	July 7/2014	Oakhurst	Control	5	36
5	TB	9	July 7/2014	Oakhurst	Control	10	36
5	TB	9	July 7/2014	Oakhurst	Control	15	35
5	TB	9	July 7/2014	Oakhurst	Control	20	35
5	TB	9	July 7/2014	Oakhurst	Control	25	34
5	TB	9	July 7/2014	Oakhurst	Control	30	34
5	TB	9	July 7/2014	Oakhurst	Control	35	34
5	TB	9	July 7/2014	Oakhurst	Control	40	34
5	TB	9	July 7/2014	Oakhurst	Control	45	33
5	TB	9	July 7/2014	Oakhurst	Control	50	34
5	TB	9	July 7/2014	Oakhurst	Control	55	34
5	TB	9	July 7/2014	Oakhurst	Control	60	34
5	TB	9	July 7/2014	Oakhurst	Control	65	34
5	TB	9	July 7/2014	Oakhurst	Control	70	34
5	TB	9	July 7/2014	Oakhurst	Control	75	34
5	TB	9	July 7/2014	Oakhurst	Control	80	34
5	TB	9	July 7/2014	Oakhurst	Control	85	35
5	TB	9	July 7/2014	Oakhurst	Control	90	35
5	TB	9	July 7/2014	Oakhurst	Control	95	35
5	TB	9	July 7/2014	Oakhurst	Control	100	35
5	TB	9	July 7/2014	Oakhurst	Control	105	35
5	TB	9	July 7/2014	Oakhurst	Control	110	35
5	TB	9	July 7/2014	Oakhurst	Control	115	36
5	TB	9	July 7/2014	Oakhurst	Control	120	36
5	TB	9	July 7/2014	Oakhurst	Control	125	36
5	TB	9	July 7/2014	Oakhurst	Control	130	37
5	TB	9	July 7/2014	Oakhurst	Control	135	36
5	TB	9	July 7/2014	Oakhurst	Control	140	36
5	TB	9	July 7/2014	Oakhurst	Control	145	34
5	TB	9	July 7/2014	Oakhurst	Control	150	34
5	TB	9	July 7/2014	Oakhurst	Control	155	34
5	TB	9	July 7/2014	Oakhurst	Control	160	34
5	TB	9	July 7/2014	Oakhurst	Control	165	35
5	TB	9	July 7/2014	Oakhurst	Control	170	34
5	TB	9	July 7/2014	Oakhurst	Control	175	35
5	TB	9	July 7/2014	Oakhurst	Control	180	35
5	TB	9	July 7/2014	Oakhurst	Control	185	34
6	WB	10	July 9/2014	Oakhurst	Control	5	39
6	WB	10	July 9/2014	Oakhurst	Control	10	39
6	WB	10	July 9/2014	Oakhurst	Control	15	39
6	WB	10	July 9/2014	Oakhurst	Control	20	34
6	WB	10	July 9/2014	Oakhurst	Control	25	34
6	WB	10	July 9/2014	Oakhurst	Control	30	34
6	WB	10	July 9/2014	Oakhurst	Control	35	34
6	WB	10	July 9/2014	Oakhurst	Control	40	34
6	WB	10	July 9/2014	Oakhurst	Control	45	34
6	WB	10	July 9/2014	Oakhurst	Control	50	34
6	WB	10	July 9/2014	Oakhurst	Control	55	34
6	WB	10	July 9/2014	Oakhurst	Control	60	34
6	WB	10	July 9/2014	Oakhurst	Control	65	33
6	WB	10	July 9/2014	Oakhurst	Control	70	33
6	WB	10	July 9/2014	Oakhurst	Control	75	33
6	WB	10	July 9/2014	Oakhurst	Control	80	34
6	WB	10	July 9/2014	Oakhurst	Control	85	33
6	WB	10	July 9/2014	Oakhurst	Control	90	33
6	WB	10	July 9/2014	Oakhurst	Control	95	33
6	WB	10	July 9/2014	Oakhurst	Control	100	35
6	WB	10	July 9/2014	Oakhurst	Control	105	38
6	WB	10	July 9/2014	Oakhurst	Control	110	38
6	WB	10	July 9/2014	Oakhurst	Control	115	38
6	WB	10	July 9/2014	Oakhurst	Control	120	38
6	WB	10	July 9/2014	Oakhurst	Control	125	37
6	WB	10	July 9/2014	Oakhurst	Control	130	36
6	WB	10	July 9/2014	Oakhurst	Control	135	35
6	WB	10	July 9/2014	Oakhurst	Control	140	34
6	WB	10	July 9/2014	Oakhurst	Control	145	34
6	WB	10	July 9/2014	Oakhurst	Control	150	34
6	WB	10	July 9/2014	Oakhurst	Control	155	34
6	WB	10	July 9/2014	Oakhurst	Control	160	34
6	WB	10	July 9/2014	Oakhurst	Control	165	34
6	WB	10	July 9/2014	Oakhurst	Control	170	33
6	WB	10	July 9/2014	Oakhurst	Control	175	34
6	WB	10	July 9/2014	Oakhurst	Control	180	34
6	WB	10	July 9/2014	Oakhurst	Control	185	34
7	stock	19	July 9/2014	Oakhurst	Control	5	37
7	stock	19	July 9/2014	Oakhurst	Control	10	40
7	stock	19	July 9/2014	Oakhurst	Control	15	41
7	stock	19	July 9/2014	Oakhurst	Control	20	40
7	stock	19	July 9/2014	Oakhurst	Control	25	39
7	stock	19	July 9/2014	Oakhurst	Control	30	39
7	stock	19	July 9/2014	Oakhurst	Control	35	40
7	stock	19	July 9/2014	Oakhurst	Control	40	41
7	stock	19	July 9/2014	Oakhurst	Control	45	40
7	stock	19	July 9/2014	Oakhurst	Control	50	40
7	stock	19	July 9/2014	Oakhurst	Control	55	39
7	stock	19	July 9/2014	Oakhurst	Control	60	39
7	stock	19	July 9/2014	Oakhurst	Control	65	39
7	stock	19	July 9/2014	Oakhurst	Control	70	38
7	stock	19	July 9/2014	Oakhurst	Control	75	38
7	stock	19	July 9/2014	Oakhurst	Control	80	37
7	stock	19	July 9/2014	Oakhurst	Control	85	36
7	stock	19	July 9/2014	Oakhurst	Control	90	36
7	stock	19	July 9/2014	Oakhurst	Control	95	36
7	stock	19	July 9/2014	Oakhurst	Control	100	36
7	stock	19	July 9/2014	Oakhurst	Control	105	35
7	stock	19	July 9/2014	Oakhurst	Control	110	35
7	stock	19	July 9/2014	Oakhurst	Control	115	36
7	stock	19	July 9/2014	Oakhurst	Control	120	35
7	stock	19	July 9/2014	Oakhurst	Control	125	35
7	stock	19	July 9/2014	Oakhurst	Control	130	34
7	stock	19	July 9/2014	Oakhurst	Control	135	33
7	stock	19	July 9/2014	Oakhurst	Control	140	34
7	stock	19	July 9/2014	Oakhurst	Control	145	37
7	stock	19	July 9/2014	Oakhurst	Control	150	39
7	stock	19	July 9/2014	Oakhurst	Control	155	41
7	stock	19	July 9/2014	Oakhurst	Control	160	41
7	stock	19	July 9/2014	Oakhurst	Control	165	39
7	stock	19	July 9/2014	Oakhurst	Control	170	37
7	stock	19	July 9/2014	Oakhurst	Control	175	36
7	stock	19	July 9/2014	Oakhurst	Control	180	35
7	stock	19	July 9/2014	Oakhurst	Control	185	35
8	WB	5	July 10/2014	Oakhurst	Control	5	44
8	WB	5	July 10/2014	Oakhurst	Control	10	44
8	WB	5	July 10/2014	Oakhurst	Control	15	43
8	WB	5	July 10/2014	Oakhurst	Control	20	41
8	WB	5	July 10/2014	Oakhurst	Control	25	41
8	WB	5	July 10/2014	Oakhurst	Control	30	41
8	WB	5	July 10/2014	Oakhurst	Control	35	42
8	WB	5	July 10/2014	Oakhurst	Control	40	43
8	WB	5	July 10/2014	Oakhurst	Control	45	44
8	WB	5	July 10/2014	Oakhurst	Control	50	43
8	WB	5	July 10/2014	Oakhurst	Control	55	43
8	WB	5	July 10/2014	Oakhurst	Control	60	42
8	WB	5	July 10/2014	Oakhurst	Control	65	41
8	WB	5	July 10/2014	Oakhurst	Control	70	41
8	WB	5	July 10/2014	Oakhurst	Control	75	41
8	WB	5	July 10/2014	Oakhurst	Control	80	42
8	WB	5	July 10/2014	Oakhurst	Control	85	42
8	WB	5	July 10/2014	Oakhurst	Control	90	43
8	WB	5	July 10/2014	Oakhurst	Control	95	43
8	WB	5	July 10/2014	Oakhurst	Control	100	43
8	WB	5	July 10/2014	Oakhurst	Control	105	42
8	WB	5	July 10/2014	Oakhurst	Control	110	41
8	WB	5	July 10/2014	Oakhurst	Control	115	42
8	WB	5	July 10/2014	Oakhurst	Control	120	42
8	WB	5	July 10/2014	Oakhurst	Control	125	43
8	WB	5	July 10/2014	Oakhurst	Control	130	42
8	WB	5	July 10/2014	Oakhurst	Control	135	41
8	WB	5	July 10/2014	Oakhurst	Control	140	40
8	WB	5	July 10/2014	Oakhurst	Control	145	40
8	WB	5	July 10/2014	Oakhurst	Control	150	40
8	WB	5	July 10/2014	Oakhurst	Control	155	40
8	WB	5	July 10/2014	Oakhurst	Control	160	40
8	WB	5	July 10/2014	Oakhurst	Control	165	40
8	WB	5	July 10/2014	Oakhurst	Control	170	40
8	WB	5	July 10/2014	Oakhurst	Control	175	40
8	WB	5	July 10/2014	Oakhurst	Control	180	41
8	WB	5	July 10/2014	Oakhurst	Control	185	41
9	TB	12	July 9/2014	Oakhurst	Control	5	37
9	TB	12	July 9/2014	Oakhurst	Control	10	37
9	TB	12	July 9/2014	Oakhurst	Control	15	36
9	TB	12	July 9/2014	Oakhurst	Control	20	37
9	TB	12	July 9/2014	Oakhurst	Control	25	36
9	TB	12	July 9/2014	Oakhurst	Control	30	35
9	TB	12	July 9/2014	Oakhurst	Control	35	35
9	TB	12	July 9/2014	Oakhurst	Control	40	35
9	TB	12	July 9/2014	Oakhurst	Control	45	36
9	TB	12	July 9/2014	Oakhurst	Control	50	37
9	TB	12	July 9/2014	Oakhurst	Control	55	38
9	TB	12	July 9/2014	Oakhurst	Control	60	38
9	TB	12	July 9/2014	Oakhurst	Control	65	37
9	TB	12	July 9/2014	Oakhurst	Control	70	36
9	TB	12	July 9/2014	Oakhurst	Control	75	36
9	TB	12	July 9/2014	Oakhurst	Control	80	35
9	TB	12	July 9/2014	Oakhurst	Control	85	35
9	TB	12	July 9/2014	Oakhurst	Control	90	34
9	TB	12	July 9/2014	Oakhurst	Control	95	34
9	TB	12	July 9/2014	Oakhurst	Control	100	34
9	TB	12	July 9/2014	Oakhurst	Control	105	34
9	TB	12	July 9/2014	Oakhurst	Control	110	34
9	TB	12	July 9/2014	Oakhurst	Control	115	34
9	TB	12	July 9/2014	Oakhurst	Control	120	34
9	TB	12	July 9/2014	Oakhurst	Control	125	34
9	TB	12	July 9/2014	Oakhurst	Control	130	34
9	TB	12	July 9/2014	Oakhurst	Control	135	34
9	TB	12	July 9/2014	Oakhurst	Control	140	34
9	TB	12	July 9/2014	Oakhurst	Control	145	34
9	TB	12	July 9/2014	Oakhurst	Control	150	34
9	TB	12	July 9/2014	Oakhurst	Control	155	34
9	TB	12	July 9/2014	Oakhurst	Control	160	34
9	TB	12	July 9/2014	Oakhurst	Control	165	34
9	TB	12	July 9/2014	Oakhurst	Control	170	35
9	TB	12	July 9/2014	Oakhurst	Control	175	35
9	TB	12	July 9/2014	Oakhurst	Control	180	36
9	TB	12	July 9/2014	Oakhurst	Control	185	36
10	TB	5	July 10/2014	Oakhurst	Control	5	46
10	TB	5	July 10/2014	Oakhurst	Control	10	47
10	TB	5	July 10/2014	Oakhurst	Control	15	47
10	TB	5	July 10/2014	Oakhurst	Control	20	47
10	TB	5	July 10/2014	Oakhurst	Control	25	47
10	TB	5	July 10/2014	Oakhurst	Control	30	44
10	TB	5	July 10/2014	Oakhurst	Control	35	43
10	TB	5	July 10/2014	Oakhurst	Control	40	42
10	TB	5	July 10/2014	Oakhurst	Control	45	42
10	TB	5	July 10/2014	Oakhurst	Control	50	43
10	TB	5	July 10/2014	Oakhurst	Control	55	44
10	TB	5	July 10/2014	Oakhurst	Control	60	44
10	TB	5	July 10/2014	Oakhurst	Control	65	43
10	TB	5	July 10/2014	Oakhurst	Control	70	41
10	TB	5	July 10/2014	Oakhurst	Control	75	41
10	TB	5	July 10/2014	Oakhurst	Control	80	40
10	TB	5	July 10/2014	Oakhurst	Control	85	40
10	TB	5	July 10/2014	Oakhurst	Control	90	41
10	TB	5	July 10/2014	Oakhurst	Control	95	41
10	TB	5	July 10/2014	Oakhurst	Control	100	40
10	TB	5	July 10/2014	Oakhurst	Control	105	40
10	TB	5	July 10/2014	Oakhurst	Control	110	39
10	TB	5	July 10/2014	Oakhurst	Control	115	39
10	TB	5	July 10/2014	Oakhurst	Control	120	38
10	TB	5	July 10/2014	Oakhurst	Control	125	38
10	TB	5	July 10/2014	Oakhurst	Control	130	38
10	TB	5	July 10/2014	Oakhurst	Control	135	40
10	TB	5	July 10/2014	Oakhurst	Control	140	41
10	TB	5	July 10/2014	Oakhurst	Control	145	43
10	TB	5	July 10/2014	Oakhurst	Control	150	43
10	TB	5	July 10/2014	Oakhurst	Control	155	42
10	TB	5	July 10/2014	Oakhurst	Control	160	42
10	TB	5	July 10/2014	Oakhurst	Control	165	42
10	TB	5	July 10/2014	Oakhurst	Control	170	41
10	TB	5	July 10/2014	Oakhurst	Control	175	41
10	TB	5	July 10/2014	Oakhurst	Control	180	40
10	TB	5	July 10/2014	Oakhurst	Control	185	40
11	WB	15	July 13/2014	Oakhurst	Control	5	30
11	WB	15	July 13/2014	Oakhurst	Control	10	30
11	WB	15	July 13/2014	Oakhurst	Control	15	30
11	WB	15	July 13/2014	Greenbelt	Control	20	30
11	WB	15	July 13/2014	Greenbelt	Control	25	30
11	WB	15	July 13/2014	Greenbelt	Control	30	31
11	WB	15	July 13/2014	Greenbelt	Control	35	31
11	WB	15	July 13/2014	Greenbelt	Control	40	31
11	WB	15	July 13/2014	Greenbelt	Control	45	31
11	WB	15	July 13/2014	Greenbelt	Control	50	32
11	WB	15	July 13/2014	Greenbelt	Control	55	32
11	WB	15	July 13/2014	Greenbelt	Control	60	32
11	WB	15	July 13/2014	Greenbelt	Control	65	32
11	WB	15	July 13/2014	Greenbelt	Control	70	32
11	WB	15	July 13/2014	Greenbelt	Control	75	32
11	WB	15	July 13/2014	Greenbelt	Control	80	32
11	WB	15	July 13/2014	Greenbelt	Control	85	32
11	WB	15	July 13/2014	Greenbelt	Control	90	32
11	WB	15	July 13/2014	Greenbelt	Control	95	32
11	WB	15	July 13/2014	Greenbelt	Control	100	32
11	WB	15	July 13/2014	Greenbelt	Control	105	32
11	WB	15	July 13/2014	Greenbelt	Control	110	32
11	WB	15	July 13/2014	Greenbelt	Control	115	33
11	WB	15	July 13/2014	Greenbelt	Control	120	32
11	WB	15	July 13/2014	Greenbelt	Control	125	32
11	WB	15	July 13/2014	Greenbelt	Control	130	33
11	WB	15	July 13/2014	Greenbelt	Control	135	34
11	WB	15	July 13/2014	Greenbelt	Control	140	34
11	WB	15	July 13/2014	Greenbelt	Control	145	33
11	WB	15	July 13/2014	Greenbelt	Control	150	33
11	WB	15	July 13/2014	Greenbelt	Control	155	33
11	WB	15	July 13/2014	Greenbelt	Control	160	33
11	WB	15	July 13/2014	Greenbelt	Control	165	33
11	WB	15	July 13/2014	Greenbelt	Control	170	33
11	WB	15	July 13/2014	Greenbelt	Control	175	32
11	WB	15	July 13/2014	Greenbelt	Control	180	32
11	WB	15	July 13/2014	Greenbelt	Control	185	32
12	stock	9	July 20/2014	Greenbelt	Control	5	35
12	stock	9	July 20/2014	Greenbelt	Control	10	35
12	stock	9	July 20/2014	Greenbelt	Control	15	36
12	stock	9	July 20/2014	Greenbelt	Control	20	36
12	stock	9	July 20/2014	Greenbelt	Control	25	36
12	stock	9	July 20/2014	Greenbelt	Control	30	35
12	stock	9	July 20/2014	Greenbelt	Control	35	35
12	stock	9	July 20/2014	Greenbelt	Control	40	36
12	stock	9	July 20/2014	Greenbelt	Control	45	35
12	stock	9	July 20/2014	Greenbelt	Control	50	35
12	stock	9	July 20/2014	Greenbelt	Control	55	34
12	stock	9	July 20/2014	Greenbelt	Control	60	34
12	stock	9	July 20/2014	Greenbelt	Control	65	35
12	stock	9	July 20/2014	Greenbelt	Control	70	35
12	stock	9	July 20/2014	Greenbelt	Control	75	35
12	stock	9	July 20/2014	Greenbelt	Control	80	35
12	stock	9	July 20/2014	Greenbelt	Control	85	36
12	stock	9	July 20/2014	Greenbelt	Control	90	36
12	stock	9	July 20/2014	Greenbelt	Control	95	36
12	stock	9	July 20/2014	Greenbelt	Control	100	36
12	stock	9	July 20/2014	Greenbelt	Control	105	36
12	stock	9	July 20/2014	Greenbelt	Control	110	35
12	stock	9	July 20/2014	Greenbelt	Control	115	36
12	stock	9	July 20/2014	Greenbelt	Control	120	35
12	stock	9	July 20/2014	Greenbelt	Control	125	36
12	stock	9	July 20/2014	Greenbelt	Control	130	35
12	stock	9	July 20/2014	Greenbelt	Control	135	35
12	stock	9	July 20/2014	Greenbelt	Control	140	34
12	stock	9	July 20/2014	Greenbelt	Control	145	33
12	stock	9	July 20/2014	Greenbelt	Control	150	34
12	stock	9	July 20/2014	Greenbelt	Control	155	34
12	stock	9	July 20/2014	Greenbelt	Control	160	35
12	stock	9	July 20/2014	Greenbelt	Control	165	35
12	stock	9	July 20/2014	Greenbelt	Control	170	36
12	stock	9	July 20/2014	Greenbelt	Control	175	36
12	stock	9	July 20/2014	Greenbelt	Control	180	36
12	stock	9	July 20/2014	Greenbelt	Control	185	35
13	WB	8	July 20/2014	Greenbelt	Control	5	44
13	WB	8	July 20/2014	Greenbelt	Control	10	44
13	WB	8	July 20/2014	Greenbelt	Control	15	57
13	WB	8	July 20/2014	Greenbelt	Control	20	57
13	WB	8	July 20/2014	Greenbelt	Control	25	69
13	WB	8	July 20/2014	Greenbelt	Control	30	81
13	WB	8	July 20/2014	Greenbelt	Control	35	66
13	WB	8	July 20/2014	Greenbelt	Control	40	62
13	WB	8	July 20/2014	Greenbelt	Control	45	61
13	WB	8	July 20/2014	Greenbelt	Control	50	72
13	WB	8	July 20/2014	Greenbelt	Control	55	68
13	WB	8	July 20/2014	Greenbelt	Control	60	61
13	WB	8	July 20/2014	Greenbelt	Control	65	52
13	WB	8	July 20/2014	Greenbelt	Control	70	49
13	WB	8	July 20/2014	Greenbelt	Control	75	46
13	WB	8	July 20/2014	Greenbelt	Control	80	45
13	WB	8	July 20/2014	Greenbelt	Control	85	43
13	WB	8	July 20/2014	Greenbelt	Control	90	41
13	WB	8	July 20/2014	Greenbelt	Control	95	40
13	WB	8	July 20/2014	Greenbelt	Control	100	41
13	WB	8	July 20/2014	Greenbelt	Control	105	69
13	WB	8	July 20/2014	Greenbelt	Control	110	61
13	WB	8	July 20/2014	Greenbelt	Control	115	58
13	WB	8	July 20/2014	Greenbelt	Control	120	53
13	WB	8	July 20/2014	Greenbelt	Control	125	48
13	WB	8	July 20/2014	Greenbelt	Control	130	45
13	WB	8	July 20/2014	Greenbelt	Control	135	41
13	WB	8	July 20/2014	Greenbelt	Control	140	43
13	WB	8	July 20/2014	Greenbelt	Control	145	66
13	WB	8	July 20/2014	Greenbelt	Control	150	71
13	WB	8	July 20/2014	Greenbelt	Control	155	62
13	WB	8	July 20/2014	Greenbelt	Control	160	55
13	WB	8	July 20/2014	Greenbelt	Control	165	47
13	WB	8	July 20/2014	Greenbelt	Control	170	46
13	WB	8	July 20/2014	Greenbelt	Control	175	44
13	WB	8	July 20/2014	Greenbelt	Control	180	43
13	WB	8	July 20/2014	Greenbelt	Control	185	43
14	stock	14	July 20/2014	Greenbelt	Control	5	37
14	stock	14	July 20/2014	Greenbelt	Control	10	36
14	stock	14	July 20/2014	Greenbelt	Control	15	35
14	stock	14	July 20/2014	Greenbelt	Control	20	34
14	stock	14	July 20/2014	Greenbelt	Control	25	34
14	stock	14	July 20/2014	Greenbelt	Control	30	34
14	stock	14	July 20/2014	Greenbelt	Control	35	34
14	stock	14	July 20/2014	Greenbelt	Control	40	36
14	stock	14	July 20/2014	Greenbelt	Control	45	35
14	stock	14	July 20/2014	Greenbelt	Control	50	34
14	stock	14	July 20/2014	Greenbelt	Control	55	34
14	stock	14	July 20/2014	Greenbelt	Control	60	33
14	stock	14	July 20/2014	Greenbelt	Control	65	32
14	stock	14	July 20/2014	Greenbelt	Control	70	34
14	stock	14	July 20/2014	Greenbelt	Control	75	35
14	stock	14	July 20/2014	Greenbelt	Control	80	35
14	stock	14	July 20/2014	Greenbelt	Control	85	35
14	stock	14	July 20/2014	Greenbelt	Control	90	34
14	stock	14	July 20/2014	Greenbelt	Control	95	34
14	stock	14	July 20/2014	Greenbelt	Control	100	35
14	stock	14	July 20/2014	Greenbelt	Control	105	33
14	stock	14	July 20/2014	Greenbelt	Control	110	33
14	stock	14	July 20/2014	Greenbelt	Control	115	33
14	stock	14	July 20/2014	Greenbelt	Control	120	33
14	stock	14	July 20/2014	Greenbelt	Control	125	33
14	stock	14	July 20/2014	Greenbelt	Control	130	33
14	stock	14	July 20/2014	Greenbelt	Control	135	32
14	stock	14	July 20/2014	Greenbelt	Control	140	32
14	stock	14	July 20/2014	Greenbelt	Control	145	32
14	stock	14	July 20/2014	Greenbelt	Control	150	32
14	stock	14	July 20/2014	Greenbelt	Control	155	32
14	stock	14	July 20/2014	Greenbelt	Control	160	32
14	stock	14	July 20/2014	Greenbelt	Control	165	31
14	stock	14	July 20/2014	Greenbelt	Control	170	31
14	stock	14	July 20/2014	Greenbelt	Control	175	32
14	stock	14	July 20/2014	Greenbelt	Control	180	33
14	stock	14	July 20/2014	Greenbelt	Control	185	35
15	WB	9	July 13/2014	Greenbelt	Control	5	30
15	WB	9	July 13/2014	Greenbelt	Control	10	30
15	WB	9	July 13/2014	Greenbelt	Control	15	30
15	WB	9	July 13/2014	Greenbelt	Control	20	29
15	WB	9	July 13/2014	Greenbelt	Control	25	29
15	WB	9	July 13/2014	Greenbelt	Control	30	27
15	WB	9	July 13/2014	Greenbelt	Control	35	28
15	WB	9	July 13/2014	Greenbelt	Control	40	28
15	WB	9	July 13/2014	Greenbelt	Control	45	27
15	WB	9	July 13/2014	Greenbelt	Control	50	27
15	WB	9	July 13/2014	Greenbelt	Control	55	27
15	WB	9	July 13/2014	Greenbelt	Control	60	27
15	WB	9	July 13/2014	Greenbelt	Control	65	26
15	WB	9	July 13/2014	Greenbelt	Control	70	26
15	WB	9	July 13/2014	Greenbelt	Control	75	26
15	WB	9	July 13/2014	Greenbelt	Control	80	26
15	WB	9	July 13/2014	Greenbelt	Control	85	26
15	WB	9	July 13/2014	Greenbelt	Control	90	26
15	WB	9	July 13/2014	Greenbelt	Control	95	27
15	WB	9	July 13/2014	Greenbelt	Control	100	27
15	WB	9	July 13/2014	Greenbelt	Control	105	28
15	WB	9	July 13/2014	Greenbelt	Control	110	28
15	WB	9	July 13/2014	Greenbelt	Control	115	28
15	WB	9	July 13/2014	Greenbelt	Control	120	28
15	WB	9	July 13/2014	Greenbelt	Control	125	29
15	WB	9	July 13/2014	Greenbelt	Control	130	29
15	WB	9	July 13/2014	Greenbelt	Control	135	29
15	WB	9	July 13/2014	Greenbelt	Control	140	30
15	WB	9	July 13/2014	Greenbelt	Control	145	30
15	WB	9	July 13/2014	Greenbelt	Control	150	30
15	WB	9	July 13/2014	Greenbelt	Control	155	30
15	WB	9	July 13/2014	Greenbelt	Control	160	30
15	WB	9	July 13/2014	Greenbelt	Control	165	30
15	WB	9	July 13/2014	Greenbelt	Control	170	30
15	WB	9	July 13/2014	Greenbelt	Control	175	30
15	WB	9	July 13/2014	Greenbelt	Control	180	29
15	WB	9	July 13/2014	Greenbelt	Control	185	28
16	WB	15	July 20/2014	Greenbelt	Control	5	40
16	WB	15	July 20/2014	Greenbelt	Control	10	48
16	WB	15	July 20/2014	Greenbelt	Control	15	44
16	WB	15	July 20/2014	Greenbelt	Control	20	46
16	WB	15	July 20/2014	Greenbelt	Control	25	45
16	WB	15	July 20/2014	Greenbelt	Control	30	45
16	WB	15	July 20/2014	Greenbelt	Control	35	42
16	WB	15	July 20/2014	Greenbelt	Control	40	40
16	WB	15	July 20/2014	Greenbelt	Control	45	38
16	WB	15	July 20/2014	Greenbelt	Control	50	38
16	WB	15	July 20/2014	Greenbelt	Control	55	41
16	WB	15	July 20/2014	Greenbelt	Control	60	50
16	WB	15	July 20/2014	Greenbelt	Control	65	69
16	WB	15	July 20/2014	Greenbelt	Control	70	69
16	WB	15	July 20/2014	Greenbelt	Control	75	59
16	WB	15	July 20/2014	Greenbelt	Control	80	54
16	WB	15	July 20/2014	Greenbelt	Control	85	50
16	WB	15	July 20/2014	Greenbelt	Control	90	45
16	WB	15	July 20/2014	Greenbelt	Control	95	42
16	WB	15	July 20/2014	Greenbelt	Control	100	41
16	WB	15	July 20/2014	Greenbelt	Control	105	39
16	WB	15	July 20/2014	Greenbelt	Control	110	38
16	WB	15	July 20/2014	Greenbelt	Control	115	37
16	WB	15	July 20/2014	Greenbelt	Control	120	37
16	WB	15	July 20/2014	Greenbelt	Control	125	37
16	WB	15	July 20/2014	Greenbelt	Control	130	37
16	WB	15	July 20/2014	Greenbelt	Control	135	37
16	WB	15	July 20/2014	Greenbelt	Control	140	37
16	WB	15	July 20/2014	Greenbelt	Control	145	36
16	WB	15	July 20/2014	Greenbelt	Control	150	36
16	WB	15	July 20/2014	Greenbelt	Control	155	37
16	WB	15	July 20/2014	Greenbelt	Control	160	38
16	WB	15	July 20/2014	Greenbelt	Control	165	38
16	WB	15	July 20/2014	Greenbelt	Control	170	37
16	WB	15	July 20/2014	Greenbelt	Control	175	36
16	WB	15	July 20/2014	Greenbelt	Control	180	36
16	WB	15	July 20/2014	Greenbelt	Control	185	36
17	WB	24	July 20/2014	Greenbelt	Control	5	44
17	WB	24	July 20/2014	Greenbelt	Control	10	41
17	WB	24	July 20/2014	Greenbelt	Control	15	39
17	WB	24	July 20/2014	Greenbelt	Control	20	38
17	WB	24	July 20/2014	Greenbelt	Control	25	37
17	WB	24	July 20/2014	Greenbelt	Control	30	37
17	WB	24	July 20/2014	Greenbelt	Control	35	36
17	WB	24	July 20/2014	Greenbelt	Control	40	36
17	WB	24	July 20/2014	Greenbelt	Control	45	36
17	WB	24	July 20/2014	Greenbelt	Control	50	37
17	WB	24	July 20/2014	Greenbelt	Control	55	37
17	WB	24	July 20/2014	Greenbelt	Control	60	36
17	WB	24	July 20/2014	Greenbelt	Control	65	36
17	WB	24	July 20/2014	Greenbelt	Control	70	36
17	WB	24	July 20/2014	Greenbelt	Control	75	36
17	WB	24	July 20/2014	Greenbelt	Control	80	45
17	WB	24	July 20/2014	Greenbelt	Control	85	45
17	WB	24	July 20/2014	Greenbelt	Control	90	41
17	WB	24	July 20/2014	Greenbelt	Control	95	39
17	WB	24	July 20/2014	Greenbelt	Control	100	38
17	WB	24	July 20/2014	Greenbelt	Control	105	37
17	WB	24	July 20/2014	Greenbelt	Control	110	36
17	WB	24	July 20/2014	Greenbelt	Control	115	37
17	WB	24	July 20/2014	Greenbelt	Control	120	37
17	WB	24	July 20/2014	Greenbelt	Control	125	36
17	WB	24	July 20/2014	Greenbelt	Control	130	36
17	WB	24	July 20/2014	Greenbelt	Control	135	36
17	WB	24	July 20/2014	Greenbelt	Control	140	36
17	WB	24	July 20/2014	Greenbelt	Control	145	36
17	WB	24	July 20/2014	Greenbelt	Control	150	36
17	WB	24	July 20/2014	Greenbelt	Control	155	35
17	WB	24	July 20/2014	Greenbelt	Control	160	35
17	WB	24	July 20/2014	Greenbelt	Control	165	35
17	WB	24	July 20/2014	Greenbelt	Control	170	36
17	WB	24	July 20/2014	Greenbelt	Control	175	36
17	WB	24	July 20/2014	Greenbelt	Control	180	36
17	WB	24	July 20/2014	Greenbelt	Control	185	36
18	stock	12	July 20/2014	Greenbelt	Control	5	42
18	stock	12	July 20/2014	Greenbelt	Control	10	43
18	stock	12	July 20/2014	Greenbelt	Control	15	43
18	stock	12	July 20/2014	Greenbelt	Control	20	43
18	stock	12	July 20/2014	Greenbelt	Control	25	43
18	stock	12	July 20/2014	Greenbelt	Control	30	42
18	stock	12	July 20/2014	Greenbelt	Control	35	42
18	stock	12	July 20/2014	Greenbelt	Control	40	41
18	stock	12	July 20/2014	Greenbelt	Control	45	41
18	stock	12	July 20/2014	Greenbelt	Control	50	42
18	stock	12	July 20/2014	Greenbelt	Control	55	43
18	stock	12	July 20/2014	Greenbelt	Control	60	43
18	stock	12	July 20/2014	Greenbelt	Control	65	43
18	stock	12	July 20/2014	Greenbelt	Control	70	42
18	stock	12	July 20/2014	Greenbelt	Control	75	42
18	stock	12	July 20/2014	Greenbelt	Control	80	42
18	stock	12	July 20/2014	Greenbelt	Control	85	42
18	stock	12	July 20/2014	Greenbelt	Control	90	42
18	stock	12	July 20/2014	Greenbelt	Control	95	42
18	stock	12	July 20/2014	Greenbelt	Control	100	41
18	stock	12	July 20/2014	Greenbelt	Control	105	41
18	stock	12	July 20/2014	Greenbelt	Control	110	40
18	stock	12	July 20/2014	Greenbelt	Control	115	40
18	stock	12	July 20/2014	Greenbelt	Control	120	41
18	stock	12	July 20/2014	Greenbelt	Control	125	41
18	stock	12	July 20/2014	Greenbelt	Control	130	42
18	stock	12	July 20/2014	Greenbelt	Control	135	42
18	stock	12	July 20/2014	Greenbelt	Control	140	42
18	stock	12	July 20/2014	Greenbelt	Control	145	43
18	stock	12	July 20/2014	Greenbelt	Control	150	43
18	stock	12	July 20/2014	Greenbelt	Control	155	43
18	stock	12	July 20/2014	Greenbelt	Control	160	42
18	stock	12	July 20/2014	Greenbelt	Control	165	42
18	stock	12	July 20/2014	Greenbelt	Control	170	42
18	stock	12	July 20/2014	Greenbelt	Control	175	42
18	stock	12	July 20/2014	Greenbelt	Control	180	42
18	stock	12	July 20/2014	Greenbelt	Control	185	43
19	Pony	24	July 20/2014	Greenbelt	Control	5	29
19	Pony	24	July 20/2014	Greenbelt	Control	10	28
19	Pony	24	July 20/2014	Greenbelt	Control	15	28
19	Pony	24	July 20/2014	Greenbelt	Control	20	28
19	Pony	24	July 20/2014	Greenbelt	Control	25	27
19	Pony	24	July 20/2014	Greenbelt	Control	30	28
19	Pony	24	July 20/2014	Greenbelt	Control	35	28
19	Pony	24	July 20/2014	Greenbelt	Control	40	28
19	Pony	24	July 20/2014	Greenbelt	Control	45	28
19	Pony	24	July 20/2014	Greenbelt	Control	50	27
19	Pony	24	July 20/2014	Greenbelt	Control	55	28
19	Pony	24	July 20/2014	Greenbelt	Control	60	28
19	Pony	24	July 20/2014	Greenbelt	Control	65	27
19	Pony	24	July 20/2014	Greenbelt	Control	70	27
19	Pony	24	July 20/2014	Greenbelt	Control	75	27
19	Pony	24	July 20/2014	Greenbelt	Control	80	27
19	Pony	24	July 20/2014	Greenbelt	Control	85	27
19	Pony	24	July 20/2014	Greenbelt	Control	90	27
19	Pony	24	July 20/2014	Greenbelt	Control	95	27
19	Pony	24	July 20/2014	Greenbelt	Control	100	27
19	Pony	24	July 20/2014	Greenbelt	Control	105	27
19	Pony	24	July 20/2014	Greenbelt	Control	110	27
19	Pony	24	July 20/2014	Greenbelt	Control	115	27
19	Pony	24	July 20/2014	Greenbelt	Control	120	27
19	Pony	24	July 20/2014	Greenbelt	Control	125	27
19	Pony	24	July 20/2014	Greenbelt	Control	130	27
19	Pony	24	July 20/2014	Greenbelt	Control	135	27
19	Pony	24	July 20/2014	Greenbelt	Control	140	27
19	Pony	24	July 20/2014	Greenbelt	Control	145	27
19	Pony	24	July 20/2014	Greenbelt	Control	150	29
19	Pony	24	July 20/2014	Greenbelt	Control	155	28
19	Pony	24	July 20/2014	Greenbelt	Control	160	28
19	Pony	24	July 20/2014	Greenbelt	Control	165	28
19	Pony	24	July 20/2014	Greenbelt	Control	170	28
19	Pony	24	July 20/2014	Greenbelt	Control	175	27
19	Pony	24	July 20/2014	Greenbelt	Control	180	27
19	Pony	24	July 20/2014	Greenbelt	Control	185	27
20	TB	14	July 13/2014	Greenbelt	Control	5	32
20	TB	14	July 13/2014	Greenbelt	Control	10	31
20	TB	14	July 13/2014	Greenbelt	Control	15	29
20	TB	14	July 13/2014	Greenbelt	Control	20	29
20	TB	14	July 13/2014	Greenbelt	Control	25	28
20	TB	14	July 13/2014	Greenbelt	Control	30	27
20	TB	14	July 13/2014	Greenbelt	Control	35	26
20	TB	14	July 13/2014	Greenbelt	Control	40	27
20	TB	14	July 13/2014	Greenbelt	Control	45	26
20	TB	14	July 13/2014	Greenbelt	Control	50	27
20	TB	14	July 13/2014	Greenbelt	Control	55	27
20	TB	14	July 13/2014	Greenbelt	Control	60	27
20	TB	14	July 13/2014	Greenbelt	Control	65	26
20	TB	14	July 13/2014	Greenbelt	Control	70	26
20	TB	14	July 13/2014	Greenbelt	Control	75	26
20	TB	14	July 13/2014	Greenbelt	Control	80	27
20	TB	14	July 13/2014	Greenbelt	Control	85	26
20	TB	14	July 13/2014	Greenbelt	Control	90	26
20	TB	14	July 13/2014	Greenbelt	Control	95	26
20	TB	14	July 13/2014	Greenbelt	Control	100	25
20	TB	14	July 13/2014	Greenbelt	Control	105	25
20	TB	14	July 13/2014	Greenbelt	Control	110	26
20	TB	14	July 13/2014	Greenbelt	Control	115	26
20	TB	14	July 13/2014	Greenbelt	Control	120	27
20	TB	14	July 13/2014	Greenbelt	Control	125	26
20	TB	14	July 13/2014	Greenbelt	Control	130	27
20	TB	14	July 13/2014	Greenbelt	Control	135	26
20	TB	14	July 13/2014	Greenbelt	Control	140	26
20	TB	14	July 13/2014	Greenbelt	Control	145	26
20	TB	14	July 13/2014	Greenbelt	Control	150	26
20	TB	14	July 13/2014	Greenbelt	Control	155	26
20	TB	14	July 13/2014	Greenbelt	Control	160	26
20	TB	14	July 13/2014	Greenbelt	Control	165	27
20	TB	14	July 13/2014	Greenbelt	Control	170	27
20	TB	14	July 13/2014	Greenbelt	Control	175	27
20	TB	14	July 13/2014	Greenbelt	Control	180	28
20	TB	14	July 13/2014	Greenbelt	Control	185	28
21	pony	5	July 20/2014	Greenbelt	Control	5	59
21	pony	5	July 20/2014	Greenbelt	Control	10	58
21	pony	5	July 20/2014	Greenbelt	Control	15	58
21	pony	5	July 20/2014	Greenbelt	Control	20	58
21	pony	5	July 20/2014	Greenbelt	Control	25	59
21	pony	5	July 20/2014	Greenbelt	Control	30	59
21	pony	5	July 20/2014	Greenbelt	Control	35	61
21	pony	5	July 20/2014	Greenbelt	Control	40	59
21	pony	5	July 20/2014	Greenbelt	Control	45	64
21	pony	5	July 20/2014	Greenbelt	Control	50	60
21	pony	5	July 20/2014	Greenbelt	Control	55	57
21	pony	5	July 20/2014	Greenbelt	Control	60	57
21	pony	5	July 20/2014	Greenbelt	Control	65	57
21	pony	5	July 20/2014	Greenbelt	Control	70	56
21	pony	5	July 20/2014	Greenbelt	Control	75	57
21	pony	5	July 20/2014	Greenbelt	Control	80	54
21	pony	5	July 20/2014	Greenbelt	Control	85	53
21	pony	5	July 20/2014	Greenbelt	Control	90	53
21	pony	5	July 20/2014	Greenbelt	Control	95	53
21	pony	5	July 20/2014	Greenbelt	Control	100	53
21	pony	5	July 20/2014	Greenbelt	Control	105	55
21	pony	5	July 20/2014	Greenbelt	Control	110	58
21	pony	5	July 20/2014	Greenbelt	Control	115	55
21	pony	5	July 20/2014	Greenbelt	Control	120	54
21	pony	5	July 20/2014	Greenbelt	Control	125	51
21	pony	5	July 20/2014	Greenbelt	Control	130	54
21	pony	5	July 20/2014	Greenbelt	Control	135	55
21	pony	5	July 20/2014	Greenbelt	Control	140	53
21	pony	5	July 20/2014	Greenbelt	Control	145	52
21	pony	5	July 20/2014	Greenbelt	Control	150	51
21	pony	5	July 20/2014	Greenbelt	Control	155	51
21	pony	5	July 20/2014	Greenbelt	Control	160	51
21	pony	5	July 20/2014	Greenbelt	Control	165	51
21	pony	5	July 20/2014	Greenbelt	Control	170	51
21	pony	5	July 20/2014	Greenbelt	Control	175	53
21	pony	5	July 20/2014	Greenbelt	Control	180	54
21	pony	5	July 20/2014	Greenbelt	Control	185	53
22	stock	9	July 20/2014	Greenbelt	Control	5	.
22	stock	9	July 20/2014	Greenbelt	Control	10	.
22	stock	9	July 20/2014	Greenbelt	Control	15	.
22	stock	9	July 20/2014	Greenbelt	Control	20	.
22	stock	9	July 20/2014	Greenbelt	Control	25	.
22	stock	9	July 20/2014	Greenbelt	Control	30	.
22	stock	9	July 20/2014	Greenbelt	Control	35	.
22	stock	9	July 20/2014	Greenbelt	Control	40	.
22	stock	9	July 20/2014	Greenbelt	Control	45	.
22	stock	9	July 20/2014	Greenbelt	Control	50	.
22	stock	9	July 20/2014	Greenbelt	Control	55	.
22	stock	9	July 20/2014	Greenbelt	Control	60	.
22	stock	9	July 20/2014	Greenbelt	Control	65	.
22	stock	9	July 20/2014	Greenbelt	Control	70	.
22	stock	9	July 20/2014	Greenbelt	Control	75	.
22	stock	9	July 20/2014	Greenbelt	Control	80	.
22	stock	9	July 20/2014	Greenbelt	Control	85	.
22	stock	9	July 20/2014	Greenbelt	Control	90	.
22	stock	9	July 20/2014	Greenbelt	Control	95	.
22	stock	9	July 20/2014	Greenbelt	Control	100	.
22	stock	9	July 20/2014	Greenbelt	Control	105	.
22	stock	9	July 20/2014	Greenbelt	Control	110	.
22	stock	9	July 20/2014	Greenbelt	Control	115	.
22	stock	9	July 20/2014	Greenbelt	Control	120	.
22	stock	9	July 20/2014	Greenbelt	Control	125	.
22	stock	9	July 20/2014	Greenbelt	Control	130	.
22	stock	9	July 20/2014	Greenbelt	Control	135	.
22	stock	9	July 20/2014	Greenbelt	Control	140	.
22	stock	9	July 20/2014	Greenbelt	Control	145	.
22	stock	9	July 20/2014	Greenbelt	Control	150	.
22	stock	9	July 20/2014	Greenbelt	Control	155	.
22	stock	9	July 20/2014	Greenbelt	Control	160	.
22	stock	9	July 20/2014	Greenbelt	Control	165	.
22	stock	9	July 20/2014	Greenbelt	Control	170	.
22	stock	9	July 20/2014	Greenbelt	Control	175	.
22	stock	9	July 20/2014	Greenbelt	Control	180	.
22	stock	9	July 20/2014	Greenbelt	Control	185	.
23	Pony	9	July 20/2014	Greenbelt	Control	5	53
23	Pony	9	July 20/2014	Greenbelt	Control	10	52
23	Pony	9	July 20/2014	Greenbelt	Control	15	52
23	Pony	9	July 20/2014	Greenbelt	Control	20	52
23	Pony	9	July 20/2014	Greenbelt	Control	25	51
23	Pony	9	July 20/2014	Greenbelt	Control	30	51
23	Pony	9	July 20/2014	Greenbelt	Control	35	51
23	Pony	9	July 20/2014	Greenbelt	Control	40	52
23	Pony	9	July 20/2014	Greenbelt	Control	45	52
23	Pony	9	July 20/2014	Greenbelt	Control	50	52
23	Pony	9	July 20/2014	Greenbelt	Control	55	52
23	Pony	9	July 20/2014	Greenbelt	Control	60	50
23	Pony	9	July 20/2014	Greenbelt	Control	65	51
23	Pony	9	July 20/2014	Greenbelt	Control	70	48
23	Pony	9	July 20/2014	Greenbelt	Control	75	48
23	Pony	9	July 20/2014	Greenbelt	Control	80	47
23	Pony	9	July 20/2014	Greenbelt	Control	85	47
23	Pony	9	July 20/2014	Greenbelt	Control	90	46
23	Pony	9	July 20/2014	Greenbelt	Control	95	46
23	Pony	9	July 20/2014	Greenbelt	Control	100	46
23	Pony	9	July 20/2014	Greenbelt	Control	105	46
23	Pony	9	July 20/2014	Greenbelt	Control	110	46
23	Pony	9	July 20/2014	Greenbelt	Control	115	47
23	Pony	9	July 20/2014	Greenbelt	Control	120	48
23	Pony	9	July 20/2014	Greenbelt	Control	125	48
23	Pony	9	July 20/2014	Greenbelt	Control	130	49
23	Pony	9	July 20/2014	Greenbelt	Control	135	50
23	Pony	9	July 20/2014	Greenbelt	Control	140	52
23	Pony	9	July 20/2014	Greenbelt	Control	145	52
23	Pony	9	July 20/2014	Greenbelt	Control	150	52
23	Pony	9	July 20/2014	Greenbelt	Control	155	52
23	Pony	9	July 20/2014	Greenbelt	Control	160	51
23	Pony	9	July 20/2014	Greenbelt	Control	165	51
23	Pony	9	July 20/2014	Greenbelt	Control	170	51
23	Pony	9	July 20/2014	Greenbelt	Control	175	50
23	Pony	9	July 20/2014	Greenbelt	Control	180	47
23	Pony	9	July 20/2014	Greenbelt	Control	185	46
24	pony	9	July 20/2014	Greenbelt	Control	5	40
24	pony	9	July 20/2014	Greenbelt	Control	10	38
24	pony	9	July 20/2014	Greenbelt	Control	15	37
24	pony	9	July 20/2014	Greenbelt	Control	20	36
24	pony	9	July 20/2014	Greenbelt	Control	25	35
24	pony	9	July 20/2014	Greenbelt	Control	30	34
24	pony	9	July 20/2014	Greenbelt	Control	35	33
24	pony	9	July 20/2014	Greenbelt	Control	40	32
24	pony	9	July 20/2014	Greenbelt	Control	45	31
24	pony	9	July 20/2014	Greenbelt	Control	50	31
24	pony	9	July 20/2014	Greenbelt	Control	55	31
24	pony	9	July 20/2014	Greenbelt	Control	60	31
24	pony	9	July 20/2014	Greenbelt	Control	65	33
24	pony	9	July 20/2014	Greenbelt	Control	70	34
24	pony	9	July 20/2014	Greenbelt	Control	75	34
24	pony	9	July 20/2014	Greenbelt	Control	80	33
24	pony	9	July 20/2014	Greenbelt	Control	85	32
24	pony	9	July 20/2014	Greenbelt	Control	90	33
24	pony	9	July 20/2014	Greenbelt	Control	95	33
24	pony	9	July 20/2014	Greenbelt	Control	100	33
24	pony	9	July 20/2014	Greenbelt	Control	105	33
24	pony	9	July 20/2014	Greenbelt	Control	110	32
24	pony	9	July 20/2014	Greenbelt	Control	115	32
24	pony	9	July 20/2014	Greenbelt	Control	120	31
24	pony	9	July 20/2014	Greenbelt	Control	125	31
24	pony	9	July 20/2014	Greenbelt	Control	130	31
24	pony	9	July 20/2014	Greenbelt	Control	135	31
24	pony	9	July 20/2014	Greenbelt	Control	140	31
24	pony	9	July 20/2014	Greenbelt	Control	145	31
24	pony	9	July 20/2014	Greenbelt	Control	150	31
24	pony	9	July 20/2014	Greenbelt	Control	155	31
24	pony	9	July 20/2014	Greenbelt	Control	160	32
24	pony	9	July 20/2014	Greenbelt	Control	165	33
24	pony	9	July 20/2014	Greenbelt	Control	170	33
24	pony	9	July 20/2014	Greenbelt	Control	175	33
24	pony	9	July 20/2014	Greenbelt	Control	180	33
24	pony	9	July 20/2014	Greenbelt	Control	185	33
25	stock	12	July 22/2014	Rosendale	Control	5	41
25	stock	12	July 22/2014	Rosendale	Control	10	41
25	stock	12	July 22/2014	Rosendale	Control	15	43
25	stock	12	July 22/2014	Rosendale	Control	20	42
25	stock	12	July 22/2014	Rosendale	Control	25	42
25	stock	12	July 22/2014	Rosendale	Control	30	42
25	stock	12	July 22/2014	Rosendale	Control	35	42
25	stock	12	July 22/2014	Rosendale	Control	40	42
25	stock	12	July 22/2014	Rosendale	Control	45	42
25	stock	12	July 22/2014	Rosendale	Control	50	42
25	stock	12	July 22/2014	Rosendale	Control	55	42
25	stock	12	July 22/2014	Rosendale	Control	60	41
25	stock	12	July 22/2014	Rosendale	Control	65	41
25	stock	12	July 22/2014	Rosendale	Control	70	40
25	stock	12	July 22/2014	Rosendale	Control	75	40
25	stock	12	July 22/2014	Rosendale	Control	80	42
25	stock	12	July 22/2014	Rosendale	Control	85	42
25	stock	12	July 22/2014	Rosendale	Control	90	42
25	stock	12	July 22/2014	Rosendale	Control	95	42
25	stock	12	July 22/2014	Rosendale	Control	100	42
25	stock	12	July 22/2014	Rosendale	Control	105	42
25	stock	12	July 22/2014	Rosendale	Control	110	41
25	stock	12	July 22/2014	Rosendale	Control	115	41
25	stock	12	July 22/2014	Rosendale	Control	120	42
25	stock	12	July 22/2014	Rosendale	Control	125	41
25	stock	12	July 22/2014	Rosendale	Control	130	42
25	stock	12	July 22/2014	Rosendale	Control	135	50
25	stock	12	July 22/2014	Rosendale	Control	140	52
25	stock	12	July 22/2014	Rosendale	Control	145	49
25	stock	12	July 22/2014	Rosendale	Control	150	47
25	stock	12	July 22/2014	Rosendale	Control	155	46
25	stock	12	July 22/2014	Rosendale	Control	160	45
25	stock	12	July 22/2014	Rosendale	Control	165	44
25	stock	12	July 22/2014	Rosendale	Control	170	43
25	stock	12	July 22/2014	Rosendale	Control	175	42
25	stock	12	July 22/2014	Rosendale	Control	180	42
25	stock	12	July 22/2014	Rosendale	Control	185	42
26	TB	25	July 22/2014	Rosendale	Control	5	38
26	TB	25	July 22/2014	Rosendale	Control	10	38
26	TB	25	July 22/2014	Rosendale	Control	15	38
26	TB	25	July 22/2014	Rosendale	Control	20	38
26	TB	25	July 22/2014	Rosendale	Control	25	38
26	TB	25	July 22/2014	Rosendale	Control	30	38
26	TB	25	July 22/2014	Rosendale	Control	35	38
26	TB	25	July 22/2014	Rosendale	Control	40	37
26	TB	25	July 22/2014	Rosendale	Control	45	37
26	TB	25	July 22/2014	Rosendale	Control	50	37
26	TB	25	July 22/2014	Rosendale	Control	55	36
26	TB	25	July 22/2014	Rosendale	Control	60	37
26	TB	25	July 22/2014	Rosendale	Control	65	37
26	TB	25	July 22/2014	Rosendale	Control	70	38
26	TB	25	July 22/2014	Rosendale	Control	75	38
26	TB	25	July 22/2014	Rosendale	Control	80	39
26	TB	25	July 22/2014	Rosendale	Control	85	39
26	TB	25	July 22/2014	Rosendale	Control	90	38
26	TB	25	July 22/2014	Rosendale	Control	95	38
26	TB	25	July 22/2014	Rosendale	Control	100	38
26	TB	25	July 22/2014	Rosendale	Control	105	37
26	TB	25	July 22/2014	Rosendale	Control	110	37
26	TB	25	July 22/2014	Rosendale	Control	115	37
26	TB	25	July 22/2014	Rosendale	Control	120	37
26	TB	25	July 22/2014	Rosendale	Control	125	38
26	TB	25	July 22/2014	Rosendale	Control	130	38
26	TB	25	July 22/2014	Rosendale	Control	135	38
26	TB	25	July 22/2014	Rosendale	Control	140	38
26	TB	25	July 22/2014	Rosendale	Control	145	38
26	TB	25	July 22/2014	Rosendale	Control	150	38
26	TB	25	July 22/2014	Rosendale	Control	155	38
26	TB	25	July 22/2014	Rosendale	Control	160	37
26	TB	25	July 22/2014	Rosendale	Control	165	37
26	TB	25	July 22/2014	Rosendale	Control	170	37
26	TB	25	July 22/2014	Rosendale	Control	175	37
26	TB	25	July 22/2014	Rosendale	Control	180	41
26	TB	25	July 22/2014	Rosendale	Control	185	41
27	WB	5	July 22/2014	Rosendale	Control	5	34
27	WB	5	July 22/2014	Rosendale	Control	10	34
27	WB	5	July 22/2014	Rosendale	Control	15	34
27	WB	5	July 22/2014	Rosendale	Control	20	34
27	WB	5	July 22/2014	Rosendale	Control	25	34
27	WB	5	July 22/2014	Rosendale	Control	30	34
27	WB	5	July 22/2014	Rosendale	Control	35	34
27	WB	5	July 22/2014	Rosendale	Control	40	36
27	WB	5	July 22/2014	Rosendale	Control	45	36
27	WB	5	July 22/2014	Rosendale	Control	50	37
27	WB	5	July 22/2014	Rosendale	Control	55	36
27	WB	5	July 22/2014	Rosendale	Control	60	35
27	WB	5	July 22/2014	Rosendale	Control	65	36
27	WB	5	July 22/2014	Rosendale	Control	70	35
27	WB	5	July 22/2014	Rosendale	Control	75	35
27	WB	5	July 22/2014	Rosendale	Control	80	35
27	WB	5	July 22/2014	Rosendale	Control	85	36
27	WB	5	July 22/2014	Rosendale	Control	90	36
27	WB	5	July 22/2014	Rosendale	Control	95	36
27	WB	5	July 22/2014	Rosendale	Control	100	36
27	WB	5	July 22/2014	Rosendale	Control	105	37
27	WB	5	July 22/2014	Rosendale	Control	110	37
27	WB	5	July 22/2014	Rosendale	Control	115	36
27	WB	5	July 22/2014	Rosendale	Control	120	35
27	WB	5	July 22/2014	Rosendale	Control	125	35
27	WB	5	July 22/2014	Rosendale	Control	130	35
27	WB	5	July 22/2014	Rosendale	Control	135	34
27	WB	5	July 22/2014	Rosendale	Control	140	34
27	WB	5	July 22/2014	Rosendale	Control	145	34
27	WB	5	July 22/2014	Rosendale	Control	150	34
27	WB	5	July 22/2014	Rosendale	Control	155	34
27	WB	5	July 22/2014	Rosendale	Control	160	34
27	WB	5	July 22/2014	Rosendale	Control	165	34
27	WB	5	July 22/2014	Rosendale	Control	170	35
27	WB	5	July 22/2014	Rosendale	Control	175	36
27	WB	5	July 22/2014	Rosendale	Control	180	36
27	WB	5	July 22/2014	Rosendale	Control	185	36
28	pony	12	July 22/2014	Rosendale	Control	5	37
28	pony	12	July 22/2014	Rosendale	Control	10	36
28	pony	12	July 22/2014	Rosendale	Control	15	37
28	pony	12	July 22/2014	Rosendale	Control	20	36
28	pony	12	July 22/2014	Rosendale	Control	25	35
28	pony	12	July 22/2014	Rosendale	Control	30	35
28	pony	12	July 22/2014	Rosendale	Control	35	35
28	pony	12	July 22/2014	Rosendale	Control	40	36
28	pony	12	July 22/2014	Rosendale	Control	45	37
28	pony	12	July 22/2014	Rosendale	Control	50	38
28	pony	12	July 22/2014	Rosendale	Control	55	38
28	pony	12	July 22/2014	Rosendale	Control	60	37
28	pony	12	July 22/2014	Rosendale	Control	65	36
28	pony	12	July 22/2014	Rosendale	Control	70	36
28	pony	12	July 22/2014	Rosendale	Control	75	35
28	pony	12	July 22/2014	Rosendale	Control	80	35
28	pony	12	July 22/2014	Rosendale	Control	85	34
28	pony	12	July 22/2014	Rosendale	Control	90	34
28	pony	12	July 22/2014	Rosendale	Control	95	34
28	pony	12	July 22/2014	Rosendale	Control	100	34
28	pony	12	July 22/2014	Rosendale	Control	105	34
28	pony	12	July 22/2014	Rosendale	Control	110	34
28	pony	12	July 22/2014	Rosendale	Control	115	34
28	pony	12	July 22/2014	Rosendale	Control	120	34
28	pony	12	July 22/2014	Rosendale	Control	125	34
28	pony	12	July 22/2014	Rosendale	Control	130	34
28	pony	12	July 22/2014	Rosendale	Control	135	34
28	pony	12	July 22/2014	Rosendale	Control	140	34
28	pony	12	July 22/2014	Rosendale	Control	145	34
28	pony	12	July 22/2014	Rosendale	Control	150	34
28	pony	12	July 22/2014	Rosendale	Control	155	34
28	pony	12	July 22/2014	Rosendale	Control	160	34
28	pony	12	July 22/2014	Rosendale	Control	165	35
28	pony	12	July 22/2014	Rosendale	Control	170	35
28	pony	12	July 22/2014	Rosendale	Control	175	36
28	pony	12	July 22/2014	Rosendale	Control	180	36
28	pony	12	July 22/2014	Rosendale	Control	185	37
29	WB	7	July 22/2014	Rosendale	Control	5	38
29	WB	7	July 22/2014	Rosendale	Control	10	38
29	WB	7	July 22/2014	Rosendale	Control	15	39
29	WB	7	July 22/2014	Rosendale	Control	20	39
29	WB	7	July 22/2014	Rosendale	Control	25	39
29	WB	7	July 22/2014	Rosendale	Control	30	38
29	WB	7	July 22/2014	Rosendale	Control	35	38
29	WB	7	July 22/2014	Rosendale	Control	40	38
29	WB	7	July 22/2014	Rosendale	Control	45	37
29	WB	7	July 22/2014	Rosendale	Control	50	37
29	WB	7	July 22/2014	Rosendale	Control	55	37
29	WB	7	July 22/2014	Rosendale	Control	60	37
29	WB	7	July 22/2014	Rosendale	Control	65	39
29	WB	7	July 22/2014	Rosendale	Control	70	39
29	WB	7	July 22/2014	Rosendale	Control	75	39
29	WB	7	July 22/2014	Rosendale	Control	80	39
29	WB	7	July 22/2014	Rosendale	Control	85	38
29	WB	7	July 22/2014	Rosendale	Control	90	38
29	WB	7	July 22/2014	Rosendale	Control	95	38
29	WB	7	July 22/2014	Rosendale	Control	100	38
29	WB	7	July 22/2014	Rosendale	Control	105	38
29	WB	7	July 22/2014	Rosendale	Control	110	37
29	WB	7	July 22/2014	Rosendale	Control	115	38
29	WB	7	July 22/2014	Rosendale	Control	120	38
29	WB	7	July 22/2014	Rosendale	Control	125	38
29	WB	7	July 22/2014	Rosendale	Control	130	38
29	WB	7	July 22/2014	Rosendale	Control	135	39
29	WB	7	July 22/2014	Rosendale	Control	140	39
29	WB	7	July 22/2014	Rosendale	Control	145	39
29	WB	7	July 22/2014	Rosendale	Control	150	39
29	WB	7	July 22/2014	Rosendale	Control	155	38
29	WB	7	July 22/2014	Rosendale	Control	160	38
29	WB	7	July 22/2014	Rosendale	Control	165	38
29	WB	7	July 22/2014	Rosendale	Control	170	39
29	WB	7	July 22/2014	Rosendale	Control	175	39
29	WB	7	July 22/2014	Rosendale	Control	180	38
29	WB	7	July 22/2014	Rosendale	Control	185	38
30	WB	2	July 22/2014	Rosendale	Control	5	53
30	WB	2	July 22/2014	Rosendale	Control	10	52
30	WB	2	July 22/2014	Rosendale	Control	15	52
30	WB	2	July 22/2014	Rosendale	Control	20	51
30	WB	2	July 22/2014	Rosendale	Control	25	51
30	WB	2	July 22/2014	Rosendale	Control	30	50
30	WB	2	July 22/2014	Rosendale	Control	35	50
30	WB	2	July 22/2014	Rosendale	Control	40	50
30	WB	2	July 22/2014	Rosendale	Control	45	50
30	WB	2	July 22/2014	Rosendale	Control	50	50
30	WB	2	July 22/2014	Rosendale	Control	55	50
30	WB	2	July 22/2014	Rosendale	Control	60	50
30	WB	2	July 22/2014	Rosendale	Control	65	50
30	WB	2	July 22/2014	Rosendale	Control	70	50
30	WB	2	July 22/2014	Rosendale	Control	75	50
30	WB	2	July 22/2014	Rosendale	Control	80	50
30	WB	2	July 22/2014	Rosendale	Control	85	50
30	WB	2	July 22/2014	Rosendale	Control	90	50
30	WB	2	July 22/2014	Rosendale	Control	95	50
30	WB	2	July 22/2014	Rosendale	Control	100	50
30	WB	2	July 22/2014	Rosendale	Control	105	50
30	WB	2	July 22/2014	Rosendale	Control	110	51
30	WB	2	July 22/2014	Rosendale	Control	115	50
30	WB	2	July 22/2014	Rosendale	Control	120	51
30	WB	2	July 22/2014	Rosendale	Control	125	51
30	WB	2	July 22/2014	Rosendale	Control	130	51
30	WB	2	July 22/2014	Rosendale	Control	135	50
30	WB	2	July 22/2014	Rosendale	Control	140	50
30	WB	2	July 22/2014	Rosendale	Control	145	50
30	WB	2	July 22/2014	Rosendale	Control	150	50
30	WB	2	July 22/2014	Rosendale	Control	155	51
30	WB	2	July 22/2014	Rosendale	Control	160	51
30	WB	2	July 22/2014	Rosendale	Control	165	51
30	WB	2	July 22/2014	Rosendale	Control	170	51
30	WB	2	July 22/2014	Rosendale	Control	175	51
30	WB	2	July 22/2014	Rosendale	Control	180	50
30	WB	2	July 22/2014	Rosendale	Control	185	50
31	TB	5	July 22/2014	Rosendale	Control	5	40
31	TB	5	July 22/2014	Rosendale	Control	10	40
31	TB	5	July 22/2014	Rosendale	Control	15	40
31	TB	5	July 22/2014	Rosendale	Control	20	41
31	TB	5	July 22/2014	Rosendale	Control	25	42
31	TB	5	July 22/2014	Rosendale	Control	30	43
31	TB	5	July 22/2014	Rosendale	Control	35	41
31	TB	5	July 22/2014	Rosendale	Control	40	40
31	TB	5	July 22/2014	Rosendale	Control	45	39
31	TB	5	July 22/2014	Rosendale	Control	50	40
31	TB	5	July 22/2014	Rosendale	Control	55	41
31	TB	5	July 22/2014	Rosendale	Control	60	41
31	TB	5	July 22/2014	Rosendale	Control	65	40
31	TB	5	July 22/2014	Rosendale	Control	70	40
31	TB	5	July 22/2014	Rosendale	Control	75	39
31	TB	5	July 22/2014	Rosendale	Control	80	42
31	TB	5	July 22/2014	Rosendale	Control	85	41
31	TB	5	July 22/2014	Rosendale	Control	90	41
31	TB	5	July 22/2014	Rosendale	Control	95	40
31	TB	5	July 22/2014	Rosendale	Control	100	39
31	TB	5	July 22/2014	Rosendale	Control	105	39
31	TB	5	July 22/2014	Rosendale	Control	110	40
31	TB	5	July 22/2014	Rosendale	Control	115	40
31	TB	5	July 22/2014	Rosendale	Control	120	41
31	TB	5	July 22/2014	Rosendale	Control	125	41
31	TB	5	July 22/2014	Rosendale	Control	130	41
31	TB	5	July 22/2014	Rosendale	Control	135	41
31	TB	5	July 22/2014	Rosendale	Control	140	41
31	TB	5	July 22/2014	Rosendale	Control	145	40
31	TB	5	July 22/2014	Rosendale	Control	150	39
31	TB	5	July 22/2014	Rosendale	Control	155	37
31	TB	5	July 22/2014	Rosendale	Control	160	37
31	TB	5	July 22/2014	Rosendale	Control	165	36
31	TB	5	July 22/2014	Rosendale	Control	170	38
31	TB	5	July 22/2014	Rosendale	Control	175	40
31	TB	5	July 22/2014	Rosendale	Control	180	40
31	TB	5	July 22/2014	Rosendale	Control	185	41
32	pony	8	July 22/2014	Rosendale	Control	5	49
32	pony	8	July 22/2014	Rosendale	Control	10	47
32	pony	8	July 22/2014	Rosendale	Control	15	47
32	pony	8	July 22/2014	Rosendale	Control	20	47
32	pony	8	July 22/2014	Rosendale	Control	25	49
32	pony	8	July 22/2014	Rosendale	Control	30	49
32	pony	8	July 22/2014	Rosendale	Control	35	49
32	pony	8	July 22/2014	Rosendale	Control	40	49
32	pony	8	July 22/2014	Rosendale	Control	45	48
32	pony	8	July 22/2014	Rosendale	Control	50	48
32	pony	8	July 22/2014	Rosendale	Control	55	48
32	pony	8	July 22/2014	Rosendale	Control	60	46
32	pony	8	July 22/2014	Rosendale	Control	65	44
32	pony	8	July 22/2014	Rosendale	Control	70	43
32	pony	8	July 22/2014	Rosendale	Control	75	43
32	pony	8	July 22/2014	Rosendale	Control	80	43
32	pony	8	July 22/2014	Rosendale	Control	85	44
32	pony	8	July 22/2014	Rosendale	Control	90	44
32	pony	8	July 22/2014	Rosendale	Control	95	44
32	pony	8	July 22/2014	Rosendale	Control	100	44
32	pony	8	July 22/2014	Rosendale	Control	105	44
32	pony	8	July 22/2014	Rosendale	Control	110	44
32	pony	8	July 22/2014	Rosendale	Control	115	44
32	pony	8	July 22/2014	Rosendale	Control	120	45
32	pony	8	July 22/2014	Rosendale	Control	125	45
32	pony	8	July 22/2014	Rosendale	Control	130	45
32	pony	8	July 22/2014	Rosendale	Control	135	46
32	pony	8	July 22/2014	Rosendale	Control	140	45
32	pony	8	July 22/2014	Rosendale	Control	145	45
32	pony	8	July 22/2014	Rosendale	Control	150	46
32	pony	8	July 22/2014	Rosendale	Control	155	46
32	pony	8	July 22/2014	Rosendale	Control	160	48
32	pony	8	July 22/2014	Rosendale	Control	165	48
32	pony	8	July 22/2014	Rosendale	Control	170	47
32	pony	8	July 22/2014	Rosendale	Control	175	47
32	pony	8	July 22/2014	Rosendale	Control	180	46
32	pony	8	July 22/2014	Rosendale	Control	185	46
33	Pony	5	July 20/2014	Greenbelt	Control	5	54
33	Pony	5	July 20/2014	Greenbelt	Control	10	52
33	Pony	5	July 20/2014	Greenbelt	Control	15	51
33	Pony	5	July 20/2014	Greenbelt	Control	20	50
33	Pony	5	July 20/2014	Greenbelt	Control	25	49
33	Pony	5	July 20/2014	Greenbelt	Control	30	49
33	Pony	5	July 20/2014	Greenbelt	Control	35	49
33	Pony	5	July 20/2014	Greenbelt	Control	40	49
33	Pony	5	July 20/2014	Greenbelt	Control	45	50
33	Pony	5	July 20/2014	Greenbelt	Control	50	50
33	Pony	5	July 20/2014	Greenbelt	Control	55	50
33	Pony	5	July 20/2014	Greenbelt	Control	60	49
33	Pony	5	July 20/2014	Greenbelt	Control	65	49
33	Pony	5	July 20/2014	Greenbelt	Control	70	48
33	Pony	5	July 20/2014	Greenbelt	Control	75	48
33	Pony	5	July 20/2014	Greenbelt	Control	80	47
33	Pony	5	July 20/2014	Greenbelt	Control	85	47
33	Pony	5	July 20/2014	Greenbelt	Control	90	47
33	Pony	5	July 20/2014	Greenbelt	Control	95	46
33	Pony	5	July 20/2014	Greenbelt	Control	100	47
33	Pony	5	July 20/2014	Greenbelt	Control	105	48
33	Pony	5	July 20/2014	Greenbelt	Control	110	48
33	Pony	5	July 20/2014	Greenbelt	Control	115	48
33	Pony	5	July 20/2014	Greenbelt	Control	120	48
33	Pony	5	July 20/2014	Greenbelt	Control	125	47
33	Pony	5	July 20/2014	Greenbelt	Control	130	46
33	Pony	5	July 20/2014	Greenbelt	Control	135	47
33	Pony	5	July 20/2014	Greenbelt	Control	140	47
33	Pony	5	July 20/2014	Greenbelt	Control	145	47
33	Pony	5	July 20/2014	Greenbelt	Control	150	48
33	Pony	5	July 20/2014	Greenbelt	Control	155	48
33	Pony	5	July 20/2014	Greenbelt	Control	160	48
33	Pony	5	July 20/2014	Greenbelt	Control	165	47
33	Pony	5	July 20/2014	Greenbelt	Control	170	47
33	Pony	5	July 20/2014	Greenbelt	Control	175	46
33	Pony	5	July 20/2014	Greenbelt	Control	180	46
33	Pony	5	July 20/2014	Greenbelt	Control	185	47
1	stock	15	July 9/2014	Oakhurst	Feed Restriction	5	43
1	stock	15	July 9/2014	Oakhurst	Feed Restriction	10	42
1	stock	15	July 9/2014	Oakhurst	Feed Restriction	15	40
1	stock	15	July 9/2014	Oakhurst	Feed Restriction	20	42
1	stock	15	July 9/2014	Oakhurst	Feed Restriction	25	42
1	stock	15	July 9/2014	Oakhurst	Feed Restriction	30	40
1	stock	15	July 9/2014	Oakhurst	Feed Restriction	35	39
1	stock	15	July 9/2014	Oakhurst	Feed Restriction	40	38
1	stock	15	July 9/2014	Oakhurst	Feed Restriction	45	38
1	stock	15	July 9/2014	Oakhurst	Feed Restriction	50	37
1	stock	15	July 9/2014	Oakhurst	Feed Restriction	55	41
1	stock	15	July 9/2014	Oakhurst	Feed Restriction	60	41
1	stock	15	July 9/2014	Oakhurst	Feed Restriction	65	41
1	stock	15	July 9/2014	Oakhurst	Feed Restriction	70	39
1	stock	15	July 9/2014	Oakhurst	Feed Restriction	75	39
1	stock	15	July 9/2014	Oakhurst	Feed Restriction	80	39
1	stock	15	July 9/2014	Oakhurst	Feed Restriction	85	39
1	stock	15	July 9/2014	Oakhurst	Feed Restriction	90	38
1	stock	15	July 9/2014	Oakhurst	Feed Restriction	95	38
1	stock	15	July 9/2014	Oakhurst	Feed Restriction	100	37
1	stock	15	July 9/2014	Oakhurst	Feed Restriction	105	37
1	stock	15	July 9/2014	Oakhurst	Feed Restriction	110	37
1	stock	15	July 9/2014	Oakhurst	Feed Restriction	115	36
1	stock	15	July 9/2014	Oakhurst	Feed Restriction	120	36
1	stock	15	July 9/2014	Oakhurst	Feed Restriction	125	36
1	stock	15	July 9/2014	Oakhurst	Feed Restriction	130	36
1	stock	15	July 9/2014	Oakhurst	Feed Restriction	135	37
1	stock	15	July 9/2014	Oakhurst	Feed Restriction	140	37
1	stock	15	July 9/2014	Oakhurst	Feed Restriction	145	37
1	stock	15	July 9/2014	Oakhurst	Feed Restriction	150	41
1	stock	15	July 9/2014	Oakhurst	Feed Restriction	155	47
1	stock	15	July 9/2014	Oakhurst	Feed Restriction	160	49
1	stock	15	July 9/2014	Oakhurst	Feed Restriction	165	47
1	stock	15	July 9/2014	Oakhurst	Feed Restriction	170	45
1	stock	15	July 9/2014	Oakhurst	Feed Restriction	175	42
1	stock	15	July 9/2014	Oakhurst	Feed Restriction	180	41
1	stock	15	July 9/2014	Oakhurst	Feed Restriction	185	40
2	TB	15	July 10/2014	Oakhurst	Feed Restriction	5	38
2	TB	15	July 10/2014	Oakhurst	Feed Restriction	10	38
2	TB	15	July 10/2014	Oakhurst	Feed Restriction	15	38
2	TB	15	July 10/2014	Oakhurst	Feed Restriction	20	39
2	TB	15	July 10/2014	Oakhurst	Feed Restriction	25	38
2	TB	15	July 10/2014	Oakhurst	Feed Restriction	30	39
2	TB	15	July 10/2014	Oakhurst	Feed Restriction	35	39
2	TB	15	July 10/2014	Oakhurst	Feed Restriction	40	39
2	TB	15	July 10/2014	Oakhurst	Feed Restriction	45	39
2	TB	15	July 10/2014	Oakhurst	Feed Restriction	50	39
2	TB	15	July 10/2014	Oakhurst	Feed Restriction	55	38
2	TB	15	July 10/2014	Oakhurst	Feed Restriction	60	38
2	TB	15	July 10/2014	Oakhurst	Feed Restriction	65	39
2	TB	15	July 10/2014	Oakhurst	Feed Restriction	70	39
2	TB	15	July 10/2014	Oakhurst	Feed Restriction	75	39
2	TB	15	July 10/2014	Oakhurst	Feed Restriction	80	39
2	TB	15	July 10/2014	Oakhurst	Feed Restriction	85	38
2	TB	15	July 10/2014	Oakhurst	Feed Restriction	90	38
2	TB	15	July 10/2014	Oakhurst	Feed Restriction	95	38
2	TB	15	July 10/2014	Oakhurst	Feed Restriction	100	39
2	TB	15	July 10/2014	Oakhurst	Feed Restriction	105	39
2	TB	15	July 10/2014	Oakhurst	Feed Restriction	110	39
2	TB	15	July 10/2014	Oakhurst	Feed Restriction	115	38
2	TB	15	July 10/2014	Oakhurst	Feed Restriction	120	38
2	TB	15	July 10/2014	Oakhurst	Feed Restriction	125	37
2	TB	15	July 10/2014	Oakhurst	Feed Restriction	130	36
2	TB	15	July 10/2014	Oakhurst	Feed Restriction	135	37
2	TB	15	July 10/2014	Oakhurst	Feed Restriction	140	37
2	TB	15	July 10/2014	Oakhurst	Feed Restriction	145	37
2	TB	15	July 10/2014	Oakhurst	Feed Restriction	150	38
2	TB	15	July 10/2014	Oakhurst	Feed Restriction	155	38
2	TB	15	July 10/2014	Oakhurst	Feed Restriction	160	37
2	TB	15	July 10/2014	Oakhurst	Feed Restriction	165	38
2	TB	15	July 10/2014	Oakhurst	Feed Restriction	170	37
2	TB	15	July 10/2014	Oakhurst	Feed Restriction	175	37
2	TB	15	July 10/2014	Oakhurst	Feed Restriction	180	37
2	TB	15	July 10/2014	Oakhurst	Feed Restriction	185	37
3	TB	7	July 10/2014	Oakhurst	Feed Restriction	5	51
3	TB	7	July 10/2014	Oakhurst	Feed Restriction	10	50
3	TB	7	July 10/2014	Oakhurst	Feed Restriction	15	49
3	TB	7	July 10/2014	Oakhurst	Feed Restriction	20	47
3	TB	7	July 10/2014	Oakhurst	Feed Restriction	25	44
3	TB	7	July 10/2014	Oakhurst	Feed Restriction	30	43
3	TB	7	July 10/2014	Oakhurst	Feed Restriction	35	42
3	TB	7	July 10/2014	Oakhurst	Feed Restriction	40	42
3	TB	7	July 10/2014	Oakhurst	Feed Restriction	45	44
3	TB	7	July 10/2014	Oakhurst	Feed Restriction	50	44
3	TB	7	July 10/2014	Oakhurst	Feed Restriction	55	48
3	TB	7	July 10/2014	Oakhurst	Feed Restriction	60	49
3	TB	7	July 10/2014	Oakhurst	Feed Restriction	65	49
3	TB	7	July 10/2014	Oakhurst	Feed Restriction	70	51
3	TB	7	July 10/2014	Oakhurst	Feed Restriction	75	50
3	TB	7	July 10/2014	Oakhurst	Feed Restriction	80	51
3	TB	7	July 10/2014	Oakhurst	Feed Restriction	85	51
3	TB	7	July 10/2014	Oakhurst	Feed Restriction	90	49
3	TB	7	July 10/2014	Oakhurst	Feed Restriction	95	47
3	TB	7	July 10/2014	Oakhurst	Feed Restriction	100	46
3	TB	7	July 10/2014	Oakhurst	Feed Restriction	105	45
3	TB	7	July 10/2014	Oakhurst	Feed Restriction	110	45
3	TB	7	July 10/2014	Oakhurst	Feed Restriction	115	45
3	TB	7	July 10/2014	Oakhurst	Feed Restriction	120	45
3	TB	7	July 10/2014	Oakhurst	Feed Restriction	125	44
3	TB	7	July 10/2014	Oakhurst	Feed Restriction	130	43
3	TB	7	July 10/2014	Oakhurst	Feed Restriction	135	44
3	TB	7	July 10/2014	Oakhurst	Feed Restriction	140	44
3	TB	7	July 10/2014	Oakhurst	Feed Restriction	145	43
3	TB	7	July 10/2014	Oakhurst	Feed Restriction	150	42
3	TB	7	July 10/2014	Oakhurst	Feed Restriction	155	40
3	TB	7	July 10/2014	Oakhurst	Feed Restriction	160	40
3	TB	7	July 10/2014	Oakhurst	Feed Restriction	165	43
3	TB	7	July 10/2014	Oakhurst	Feed Restriction	170	43
3	TB	7	July 10/2014	Oakhurst	Feed Restriction	175	45
3	TB	7	July 10/2014	Oakhurst	Feed Restriction	180	44
3	TB	7	July 10/2014	Oakhurst	Feed Restriction	185	42
4	pony	6	July 7/2014	Oakhurst	Feed Restriction	5	36
4	pony	6	July 7/2014	Oakhurst	Feed Restriction	10	35
4	pony	6	July 7/2014	Oakhurst	Feed Restriction	15	35
4	pony	6	July 7/2014	Oakhurst	Feed Restriction	20	33
4	pony	6	July 7/2014	Oakhurst	Feed Restriction	25	33
4	pony	6	July 7/2014	Oakhurst	Feed Restriction	30	33
4	pony	6	July 7/2014	Oakhurst	Feed Restriction	35	33
4	pony	6	July 7/2014	Oakhurst	Feed Restriction	40	32
4	pony	6	July 7/2014	Oakhurst	Feed Restriction	45	32
4	pony	6	July 7/2014	Oakhurst	Feed Restriction	50	32
4	pony	6	July 7/2014	Oakhurst	Feed Restriction	55	34
4	pony	6	July 7/2014	Oakhurst	Feed Restriction	60	33
4	pony	6	July 7/2014	Oakhurst	Feed Restriction	65	33
4	pony	6	July 7/2014	Oakhurst	Feed Restriction	70	33
4	pony	6	July 7/2014	Oakhurst	Feed Restriction	75	32
4	pony	6	July 7/2014	Oakhurst	Feed Restriction	80	32
4	pony	6	July 7/2014	Oakhurst	Feed Restriction	85	32
4	pony	6	July 7/2014	Oakhurst	Feed Restriction	90	32
4	pony	6	July 7/2014	Oakhurst	Feed Restriction	95	32
4	pony	6	July 7/2014	Oakhurst	Feed Restriction	100	31
4	pony	6	July 7/2014	Oakhurst	Feed Restriction	105	31
4	pony	6	July 7/2014	Oakhurst	Feed Restriction	110	31
4	pony	6	July 7/2014	Oakhurst	Feed Restriction	115	31
4	pony	6	July 7/2014	Oakhurst	Feed Restriction	120	32
4	pony	6	July 7/2014	Oakhurst	Feed Restriction	125	32
4	pony	6	July 7/2014	Oakhurst	Feed Restriction	130	33
4	pony	6	July 7/2014	Oakhurst	Feed Restriction	135	33
4	pony	6	July 7/2014	Oakhurst	Feed Restriction	140	33
4	pony	6	July 7/2014	Oakhurst	Feed Restriction	145	33
4	pony	6	July 7/2014	Oakhurst	Feed Restriction	150	33
4	pony	6	July 7/2014	Oakhurst	Feed Restriction	155	32
4	pony	6	July 7/2014	Oakhurst	Feed Restriction	160	33
4	pony	6	July 7/2014	Oakhurst	Feed Restriction	165	33
4	pony	6	July 7/2014	Oakhurst	Feed Restriction	170	32
4	pony	6	July 7/2014	Oakhurst	Feed Restriction	175	32
4	pony	6	July 7/2014	Oakhurst	Feed Restriction	180	33
4	pony	6	July 7/2014	Oakhurst	Feed Restriction	185	33
5	TB	9	July 9/2014	Oakhurst	Feed Restriction	5	58
5	TB	9	July 9/2014	Oakhurst	Feed Restriction	10	57
5	TB	9	July 9/2014	Oakhurst	Feed Restriction	15	55
5	TB	9	July 9/2014	Oakhurst	Feed Restriction	20	52
5	TB	9	July 9/2014	Oakhurst	Feed Restriction	25	50
5	TB	9	July 9/2014	Oakhurst	Feed Restriction	30	48
5	TB	9	July 9/2014	Oakhurst	Feed Restriction	35	47
5	TB	9	July 9/2014	Oakhurst	Feed Restriction	40	45
5	TB	9	July 9/2014	Oakhurst	Feed Restriction	45	44
5	TB	9	July 9/2014	Oakhurst	Feed Restriction	50	43
5	TB	9	July 9/2014	Oakhurst	Feed Restriction	55	42
5	TB	9	July 9/2014	Oakhurst	Feed Restriction	60	41
5	TB	9	July 9/2014	Oakhurst	Feed Restriction	65	41
5	TB	9	July 9/2014	Oakhurst	Feed Restriction	70	41
5	TB	9	July 9/2014	Oakhurst	Feed Restriction	75	41
5	TB	9	July 9/2014	Oakhurst	Feed Restriction	80	40
5	TB	9	July 9/2014	Oakhurst	Feed Restriction	85	40
5	TB	9	July 9/2014	Oakhurst	Feed Restriction	90	40
5	TB	9	July 9/2014	Oakhurst	Feed Restriction	95	40
5	TB	9	July 9/2014	Oakhurst	Feed Restriction	100	41
5	TB	9	July 9/2014	Oakhurst	Feed Restriction	105	43
5	TB	9	July 9/2014	Oakhurst	Feed Restriction	110	54
5	TB	9	July 9/2014	Oakhurst	Feed Restriction	115	54
5	TB	9	July 9/2014	Oakhurst	Feed Restriction	120	60
5	TB	9	July 9/2014	Oakhurst	Feed Restriction	125	60
5	TB	9	July 9/2014	Oakhurst	Feed Restriction	130	62
5	TB	9	July 9/2014	Oakhurst	Feed Restriction	135	63
5	TB	9	July 9/2014	Oakhurst	Feed Restriction	140	63
5	TB	9	July 9/2014	Oakhurst	Feed Restriction	145	65
5	TB	9	July 9/2014	Oakhurst	Feed Restriction	150	65
5	TB	9	July 9/2014	Oakhurst	Feed Restriction	155	64
5	TB	9	July 9/2014	Oakhurst	Feed Restriction	160	59
5	TB	9	July 9/2014	Oakhurst	Feed Restriction	165	55
5	TB	9	July 9/2014	Oakhurst	Feed Restriction	170	53
5	TB	9	July 9/2014	Oakhurst	Feed Restriction	175	50
5	TB	9	July 9/2014	Oakhurst	Feed Restriction	180	50
5	TB	9	July 9/2014	Oakhurst	Feed Restriction	185	49
6	WB	10	July 9/2014	Oakhurst	Feed Restriction	5	89
6	WB	10	July 9/2014	Oakhurst	Feed Restriction	10	98
6	WB	10	July 9/2014	Oakhurst	Feed Restriction	15	91
6	WB	10	July 9/2014	Oakhurst	Feed Restriction	20	81
6	WB	10	July 9/2014	Oakhurst	Feed Restriction	25	69
6	WB	10	July 9/2014	Oakhurst	Feed Restriction	30	78
6	WB	10	July 9/2014	Oakhurst	Feed Restriction	35	80
6	WB	10	July 9/2014	Oakhurst	Feed Restriction	40	88
6	WB	10	July 9/2014	Oakhurst	Feed Restriction	45	89
6	WB	10	July 9/2014	Oakhurst	Feed Restriction	50	98
6	WB	10	July 9/2014	Oakhurst	Feed Restriction	55	102
6	WB	10	July 9/2014	Oakhurst	Feed Restriction	60	105
6	WB	10	July 9/2014	Oakhurst	Feed Restriction	65	91
6	WB	10	July 9/2014	Oakhurst	Feed Restriction	70	87
6	WB	10	July 9/2014	Oakhurst	Feed Restriction	75	84
6	WB	10	July 9/2014	Oakhurst	Feed Restriction	80	87
6	WB	10	July 9/2014	Oakhurst	Feed Restriction	85	88
6	WB	10	July 9/2014	Oakhurst	Feed Restriction	90	88
6	WB	10	July 9/2014	Oakhurst	Feed Restriction	95	82
6	WB	10	July 9/2014	Oakhurst	Feed Restriction	100	78
6	WB	10	July 9/2014	Oakhurst	Feed Restriction	105	76
6	WB	10	July 9/2014	Oakhurst	Feed Restriction	110	72
6	WB	10	July 9/2014	Oakhurst	Feed Restriction	115	77
6	WB	10	July 9/2014	Oakhurst	Feed Restriction	120	76
6	WB	10	July 9/2014	Oakhurst	Feed Restriction	125	75
6	WB	10	July 9/2014	Oakhurst	Feed Restriction	130	80
6	WB	10	July 9/2014	Oakhurst	Feed Restriction	135	74
6	WB	10	July 9/2014	Oakhurst	Feed Restriction	140	75
6	WB	10	July 9/2014	Oakhurst	Feed Restriction	145	70
6	WB	10	July 9/2014	Oakhurst	Feed Restriction	150	72
6	WB	10	July 9/2014	Oakhurst	Feed Restriction	155	80
6	WB	10	July 9/2014	Oakhurst	Feed Restriction	160	76
6	WB	10	July 9/2014	Oakhurst	Feed Restriction	165	70
6	WB	10	July 9/2014	Oakhurst	Feed Restriction	170	81
6	WB	10	July 9/2014	Oakhurst	Feed Restriction	175	76
6	WB	10	July 9/2014	Oakhurst	Feed Restriction	180	79
6	WB	10	July 9/2014	Oakhurst	Feed Restriction	185	86
7	stock	19	July 10/2014	Oakhurst	Feed Restriction	5	38
7	stock	19	July 10/2014	Oakhurst	Feed Restriction	10	38
7	stock	19	July 10/2014	Oakhurst	Feed Restriction	15	40
7	stock	19	July 10/2014	Oakhurst	Feed Restriction	20	40
7	stock	19	July 10/2014	Oakhurst	Feed Restriction	25	39
7	stock	19	July 10/2014	Oakhurst	Feed Restriction	30	39
7	stock	19	July 10/2014	Oakhurst	Feed Restriction	35	37
7	stock	19	July 10/2014	Oakhurst	Feed Restriction	40	38
7	stock	19	July 10/2014	Oakhurst	Feed Restriction	45	37
7	stock	19	July 10/2014	Oakhurst	Feed Restriction	50	38
7	stock	19	July 10/2014	Oakhurst	Feed Restriction	55	37
7	stock	19	July 10/2014	Oakhurst	Feed Restriction	60	37
7	stock	19	July 10/2014	Oakhurst	Feed Restriction	65	37
7	stock	19	July 10/2014	Oakhurst	Feed Restriction	70	38
7	stock	19	July 10/2014	Oakhurst	Feed Restriction	75	39
7	stock	19	July 10/2014	Oakhurst	Feed Restriction	80	38
7	stock	19	July 10/2014	Oakhurst	Feed Restriction	85	38
7	stock	19	July 10/2014	Oakhurst	Feed Restriction	90	37
7	stock	19	July 10/2014	Oakhurst	Feed Restriction	95	37
7	stock	19	July 10/2014	Oakhurst	Feed Restriction	100	39
7	stock	19	July 10/2014	Oakhurst	Feed Restriction	105	40
7	stock	19	July 10/2014	Oakhurst	Feed Restriction	110	42
7	stock	19	July 10/2014	Oakhurst	Feed Restriction	115	43
7	stock	19	July 10/2014	Oakhurst	Feed Restriction	120	41
7	stock	19	July 10/2014	Oakhurst	Feed Restriction	125	40
7	stock	19	July 10/2014	Oakhurst	Feed Restriction	130	39
7	stock	19	July 10/2014	Oakhurst	Feed Restriction	135	39
7	stock	19	July 10/2014	Oakhurst	Feed Restriction	140	38
7	stock	19	July 10/2014	Oakhurst	Feed Restriction	145	40
7	stock	19	July 10/2014	Oakhurst	Feed Restriction	150	40
7	stock	19	July 10/2014	Oakhurst	Feed Restriction	155	39
7	stock	19	July 10/2014	Oakhurst	Feed Restriction	160	39
7	stock	19	July 10/2014	Oakhurst	Feed Restriction	165	39
7	stock	19	July 10/2014	Oakhurst	Feed Restriction	170	38
7	stock	19	July 10/2014	Oakhurst	Feed Restriction	175	37
7	stock	19	July 10/2014	Oakhurst	Feed Restriction	180	37
7	stock	19	July 10/2014	Oakhurst	Feed Restriction	185	37
8	WB	5	July 9/2014	Oakhurst	Feed Restriction	5	69
8	WB	5	July 9/2014	Oakhurst	Feed Restriction	10	66
8	WB	5	July 9/2014	Oakhurst	Feed Restriction	15	60
8	WB	5	July 9/2014	Oakhurst	Feed Restriction	20	56
8	WB	5	July 9/2014	Oakhurst	Feed Restriction	25	53
8	WB	5	July 9/2014	Oakhurst	Feed Restriction	30	50
8	WB	5	July 9/2014	Oakhurst	Feed Restriction	35	49
8	WB	5	July 9/2014	Oakhurst	Feed Restriction	40	48
8	WB	5	July 9/2014	Oakhurst	Feed Restriction	45	46
8	WB	5	July 9/2014	Oakhurst	Feed Restriction	50	46
8	WB	5	July 9/2014	Oakhurst	Feed Restriction	55	46
8	WB	5	July 9/2014	Oakhurst	Feed Restriction	60	45
8	WB	5	July 9/2014	Oakhurst	Feed Restriction	65	44
8	WB	5	July 9/2014	Oakhurst	Feed Restriction	70	43
8	WB	5	July 9/2014	Oakhurst	Feed Restriction	75	42
8	WB	5	July 9/2014	Oakhurst	Feed Restriction	80	42
8	WB	5	July 9/2014	Oakhurst	Feed Restriction	85	41
8	WB	5	July 9/2014	Oakhurst	Feed Restriction	90	42
8	WB	5	July 9/2014	Oakhurst	Feed Restriction	95	42
8	WB	5	July 9/2014	Oakhurst	Feed Restriction	100	43
8	WB	5	July 9/2014	Oakhurst	Feed Restriction	105	43
8	WB	5	July 9/2014	Oakhurst	Feed Restriction	110	43
8	WB	5	July 9/2014	Oakhurst	Feed Restriction	115	42
8	WB	5	July 9/2014	Oakhurst	Feed Restriction	120	42
8	WB	5	July 9/2014	Oakhurst	Feed Restriction	125	42
8	WB	5	July 9/2014	Oakhurst	Feed Restriction	130	41
8	WB	5	July 9/2014	Oakhurst	Feed Restriction	135	40
8	WB	5	July 9/2014	Oakhurst	Feed Restriction	140	40
8	WB	5	July 9/2014	Oakhurst	Feed Restriction	145	41
8	WB	5	July 9/2014	Oakhurst	Feed Restriction	150	42
8	WB	5	July 9/2014	Oakhurst	Feed Restriction	155	43
8	WB	5	July 9/2014	Oakhurst	Feed Restriction	160	44
8	WB	5	July 9/2014	Oakhurst	Feed Restriction	165	42
8	WB	5	July 9/2014	Oakhurst	Feed Restriction	170	41
8	WB	5	July 9/2014	Oakhurst	Feed Restriction	175	41
8	WB	5	July 9/2014	Oakhurst	Feed Restriction	180	41
8	WB	5	July 9/2014	Oakhurst	Feed Restriction	185	43
9	TB	12	July 9/2014	Oakhurst	Feed Restriction	5	59
9	TB	12	July 9/2014	Oakhurst	Feed Restriction	10	59
9	TB	12	July 9/2014	Oakhurst	Feed Restriction	15	59
9	TB	12	July 9/2014	Oakhurst	Feed Restriction	20	56
9	TB	12	July 9/2014	Oakhurst	Feed Restriction	25	57
9	TB	12	July 9/2014	Oakhurst	Feed Restriction	30	56
9	TB	12	July 9/2014	Oakhurst	Feed Restriction	35	53
9	TB	12	July 9/2014	Oakhurst	Feed Restriction	40	52
9	TB	12	July 9/2014	Oakhurst	Feed Restriction	45	51
9	TB	12	July 9/2014	Oakhurst	Feed Restriction	50	52
9	TB	12	July 9/2014	Oakhurst	Feed Restriction	55	52
9	TB	12	July 9/2014	Oakhurst	Feed Restriction	60	53
9	TB	12	July 9/2014	Oakhurst	Feed Restriction	65	53
9	TB	12	July 9/2014	Oakhurst	Feed Restriction	70	54
9	TB	12	July 9/2014	Oakhurst	Feed Restriction	75	52
9	TB	12	July 9/2014	Oakhurst	Feed Restriction	80	49
9	TB	12	July 9/2014	Oakhurst	Feed Restriction	85	48
9	TB	12	July 9/2014	Oakhurst	Feed Restriction	90	47
9	TB	12	July 9/2014	Oakhurst	Feed Restriction	95	48
9	TB	12	July 9/2014	Oakhurst	Feed Restriction	100	48
9	TB	12	July 9/2014	Oakhurst	Feed Restriction	105	48
9	TB	12	July 9/2014	Oakhurst	Feed Restriction	110	48
9	TB	12	July 9/2014	Oakhurst	Feed Restriction	115	48
9	TB	12	July 9/2014	Oakhurst	Feed Restriction	120	49
9	TB	12	July 9/2014	Oakhurst	Feed Restriction	125	49
9	TB	12	July 9/2014	Oakhurst	Feed Restriction	130	46
9	TB	12	July 9/2014	Oakhurst	Feed Restriction	135	44
9	TB	12	July 9/2014	Oakhurst	Feed Restriction	140	44
9	TB	12	July 9/2014	Oakhurst	Feed Restriction	145	42
9	TB	12	July 9/2014	Oakhurst	Feed Restriction	150	42
9	TB	12	July 9/2014	Oakhurst	Feed Restriction	155	41
9	TB	12	July 9/2014	Oakhurst	Feed Restriction	160	42
9	TB	12	July 9/2014	Oakhurst	Feed Restriction	165	41
9	TB	12	July 9/2014	Oakhurst	Feed Restriction	170	42
9	TB	12	July 9/2014	Oakhurst	Feed Restriction	175	41
9	TB	12	July 9/2014	Oakhurst	Feed Restriction	180	41
9	TB	12	July 9/2014	Oakhurst	Feed Restriction	185	41
10	TB	5	July 9/2014	Oakhurst	Feed Restriction	5	42
10	TB	5	July 9/2014	Oakhurst	Feed Restriction	10	42
10	TB	5	July 9/2014	Oakhurst	Feed Restriction	15	41
10	TB	5	July 9/2014	Oakhurst	Feed Restriction	20	41
10	TB	5	July 9/2014	Oakhurst	Feed Restriction	25	41
10	TB	5	July 9/2014	Oakhurst	Feed Restriction	30	41
10	TB	5	July 9/2014	Oakhurst	Feed Restriction	35	41
10	TB	5	July 9/2014	Oakhurst	Feed Restriction	40	41
10	TB	5	July 9/2014	Oakhurst	Feed Restriction	45	41
10	TB	5	July 9/2014	Oakhurst	Feed Restriction	50	40
10	TB	5	July 9/2014	Oakhurst	Feed Restriction	55	40
10	TB	5	July 9/2014	Oakhurst	Feed Restriction	60	40
10	TB	5	July 9/2014	Oakhurst	Feed Restriction	65	40
10	TB	5	July 9/2014	Oakhurst	Feed Restriction	70	40
10	TB	5	July 9/2014	Oakhurst	Feed Restriction	75	39
10	TB	5	July 9/2014	Oakhurst	Feed Restriction	80	40
10	TB	5	July 9/2014	Oakhurst	Feed Restriction	85	41
10	TB	5	July 9/2014	Oakhurst	Feed Restriction	90	42
10	TB	5	July 9/2014	Oakhurst	Feed Restriction	95	42
10	TB	5	July 9/2014	Oakhurst	Feed Restriction	100	42
10	TB	5	July 9/2014	Oakhurst	Feed Restriction	105	42
10	TB	5	July 9/2014	Oakhurst	Feed Restriction	110	42
10	TB	5	July 9/2014	Oakhurst	Feed Restriction	115	42
10	TB	5	July 9/2014	Oakhurst	Feed Restriction	120	43
10	TB	5	July 9/2014	Oakhurst	Feed Restriction	125	43
10	TB	5	July 9/2014	Oakhurst	Feed Restriction	130	44
10	TB	5	July 9/2014	Oakhurst	Feed Restriction	135	45
10	TB	5	July 9/2014	Oakhurst	Feed Restriction	140	44
10	TB	5	July 9/2014	Oakhurst	Feed Restriction	145	44
10	TB	5	July 9/2014	Oakhurst	Feed Restriction	150	42
10	TB	5	July 9/2014	Oakhurst	Feed Restriction	155	42
10	TB	5	July 9/2014	Oakhurst	Feed Restriction	160	42
10	TB	5	July 9/2014	Oakhurst	Feed Restriction	165	43
10	TB	5	July 9/2014	Oakhurst	Feed Restriction	170	43
10	TB	5	July 9/2014	Oakhurst	Feed Restriction	175	43
10	TB	5	July 9/2014	Oakhurst	Feed Restriction	180	43
10	TB	5	July 9/2014	Oakhurst	Feed Restriction	185	42
11	WB	15	July 20/2014	Greenbelt	Feed Restriction	5	39
11	WB	15	July 20/2014	Greenbelt	Feed Restriction	10	39
11	WB	15	July 20/2014	Greenbelt	Feed Restriction	15	39
11	WB	15	July 20/2014	Greenbelt	Feed Restriction	20	39
11	WB	15	July 20/2014	Greenbelt	Feed Restriction	25	39
11	WB	15	July 20/2014	Greenbelt	Feed Restriction	30	39
11	WB	15	July 20/2014	Greenbelt	Feed Restriction	35	35
11	WB	15	July 20/2014	Greenbelt	Feed Restriction	40	35
11	WB	15	July 20/2014	Greenbelt	Feed Restriction	45	35
11	WB	15	July 20/2014	Greenbelt	Feed Restriction	50	36
11	WB	15	July 20/2014	Greenbelt	Feed Restriction	55	36
11	WB	15	July 20/2014	Greenbelt	Feed Restriction	60	35
11	WB	15	July 20/2014	Greenbelt	Feed Restriction	65	35
11	WB	15	July 20/2014	Greenbelt	Feed Restriction	70	35
11	WB	15	July 20/2014	Greenbelt	Feed Restriction	75	35
11	WB	15	July 20/2014	Greenbelt	Feed Restriction	80	35
11	WB	15	July 20/2014	Greenbelt	Feed Restriction	85	35
11	WB	15	July 20/2014	Greenbelt	Feed Restriction	90	35
11	WB	15	July 20/2014	Greenbelt	Feed Restriction	95	35
11	WB	15	July 20/2014	Greenbelt	Feed Restriction	100	34
11	WB	15	July 20/2014	Greenbelt	Feed Restriction	105	34
11	WB	15	July 20/2014	Greenbelt	Feed Restriction	110	34
11	WB	15	July 20/2014	Greenbelt	Feed Restriction	115	33
11	WB	15	July 20/2014	Greenbelt	Feed Restriction	120	33
11	WB	15	July 20/2014	Greenbelt	Feed Restriction	125	33
11	WB	15	July 20/2014	Greenbelt	Feed Restriction	130	33
11	WB	15	July 20/2014	Greenbelt	Feed Restriction	135	34
11	WB	15	July 20/2014	Greenbelt	Feed Restriction	140	34
11	WB	15	July 20/2014	Greenbelt	Feed Restriction	145	34
11	WB	15	July 20/2014	Greenbelt	Feed Restriction	150	52
11	WB	15	July 20/2014	Greenbelt	Feed Restriction	155	49
11	WB	15	July 20/2014	Greenbelt	Feed Restriction	160	49
11	WB	15	July 20/2014	Greenbelt	Feed Restriction	165	51
11	WB	15	July 20/2014	Greenbelt	Feed Restriction	170	48
11	WB	15	July 20/2014	Greenbelt	Feed Restriction	175	43
11	WB	15	July 20/2014	Greenbelt	Feed Restriction	180	40
11	WB	15	July 20/2014	Greenbelt	Feed Restriction	185	37
12	stock	9	July 13/2014	Greenbelt	Feed Restriction	5	32
12	stock	9	July 13/2014	Greenbelt	Feed Restriction	10	32
12	stock	9	July 13/2014	Greenbelt	Feed Restriction	15	32
12	stock	9	July 13/2014	Greenbelt	Feed Restriction	20	34
12	stock	9	July 13/2014	Greenbelt	Feed Restriction	25	35
12	stock	9	July 13/2014	Greenbelt	Feed Restriction	30	35
12	stock	9	July 13/2014	Greenbelt	Feed Restriction	35	35
12	stock	9	July 13/2014	Greenbelt	Feed Restriction	40	34
12	stock	9	July 13/2014	Greenbelt	Feed Restriction	45	34
12	stock	9	July 13/2014	Greenbelt	Feed Restriction	50	35
12	stock	9	July 13/2014	Greenbelt	Feed Restriction	55	35
12	stock	9	July 13/2014	Greenbelt	Feed Restriction	60	35
12	stock	9	July 13/2014	Greenbelt	Feed Restriction	65	34
12	stock	9	July 13/2014	Greenbelt	Feed Restriction	70	34
12	stock	9	July 13/2014	Greenbelt	Feed Restriction	75	33
12	stock	9	July 13/2014	Greenbelt	Feed Restriction	80	33
12	stock	9	July 13/2014	Greenbelt	Feed Restriction	85	33
12	stock	9	July 13/2014	Greenbelt	Feed Restriction	90	33
12	stock	9	July 13/2014	Greenbelt	Feed Restriction	95	33
12	stock	9	July 13/2014	Greenbelt	Feed Restriction	100	33
12	stock	9	July 13/2014	Greenbelt	Feed Restriction	105	35
12	stock	9	July 13/2014	Greenbelt	Feed Restriction	110	36
12	stock	9	July 13/2014	Greenbelt	Feed Restriction	115	37
12	stock	9	July 13/2014	Greenbelt	Feed Restriction	120	37
12	stock	9	July 13/2014	Greenbelt	Feed Restriction	125	36
12	stock	9	July 13/2014	Greenbelt	Feed Restriction	130	36
12	stock	9	July 13/2014	Greenbelt	Feed Restriction	135	35
12	stock	9	July 13/2014	Greenbelt	Feed Restriction	140	34
12	stock	9	July 13/2014	Greenbelt	Feed Restriction	145	34
12	stock	9	July 13/2014	Greenbelt	Feed Restriction	150	33
12	stock	9	July 13/2014	Greenbelt	Feed Restriction	155	33
12	stock	9	July 13/2014	Greenbelt	Feed Restriction	160	33
12	stock	9	July 13/2014	Greenbelt	Feed Restriction	165	33
12	stock	9	July 13/2014	Greenbelt	Feed Restriction	170	33
12	stock	9	July 13/2014	Greenbelt	Feed Restriction	175	34
12	stock	9	July 13/2014	Greenbelt	Feed Restriction	180	34
12	stock	9	July 13/2014	Greenbelt	Feed Restriction	185	34
13	WB	8	July 20/2014	Greenbelt	Feed Restriction	5	39
13	WB	8	July 20/2014	Greenbelt	Feed Restriction	10	39
13	WB	8	July 20/2014	Greenbelt	Feed Restriction	15	40
13	WB	8	July 20/2014	Greenbelt	Feed Restriction	20	40
13	WB	8	July 20/2014	Greenbelt	Feed Restriction	25	40
13	WB	8	July 20/2014	Greenbelt	Feed Restriction	30	41
13	WB	8	July 20/2014	Greenbelt	Feed Restriction	35	42
13	WB	8	July 20/2014	Greenbelt	Feed Restriction	40	45
13	WB	8	July 20/2014	Greenbelt	Feed Restriction	45	45
13	WB	8	July 20/2014	Greenbelt	Feed Restriction	50	45
13	WB	8	July 20/2014	Greenbelt	Feed Restriction	55	46
13	WB	8	July 20/2014	Greenbelt	Feed Restriction	60	46
13	WB	8	July 20/2014	Greenbelt	Feed Restriction	65	44
13	WB	8	July 20/2014	Greenbelt	Feed Restriction	70	42
13	WB	8	July 20/2014	Greenbelt	Feed Restriction	75	42
13	WB	8	July 20/2014	Greenbelt	Feed Restriction	80	40
13	WB	8	July 20/2014	Greenbelt	Feed Restriction	85	40
13	WB	8	July 20/2014	Greenbelt	Feed Restriction	90	38
13	WB	8	July 20/2014	Greenbelt	Feed Restriction	95	39
13	WB	8	July 20/2014	Greenbelt	Feed Restriction	100	40
13	WB	8	July 20/2014	Greenbelt	Feed Restriction	105	40
13	WB	8	July 20/2014	Greenbelt	Feed Restriction	110	42
13	WB	8	July 20/2014	Greenbelt	Feed Restriction	115	42
13	WB	8	July 20/2014	Greenbelt	Feed Restriction	120	41
13	WB	8	July 20/2014	Greenbelt	Feed Restriction	125	41
13	WB	8	July 20/2014	Greenbelt	Feed Restriction	130	41
13	WB	8	July 20/2014	Greenbelt	Feed Restriction	135	41
13	WB	8	July 20/2014	Greenbelt	Feed Restriction	140	41
13	WB	8	July 20/2014	Greenbelt	Feed Restriction	145	41
13	WB	8	July 20/2014	Greenbelt	Feed Restriction	150	40
13	WB	8	July 20/2014	Greenbelt	Feed Restriction	155	40
13	WB	8	July 20/2014	Greenbelt	Feed Restriction	160	41
13	WB	8	July 20/2014	Greenbelt	Feed Restriction	165	41
13	WB	8	July 20/2014	Greenbelt	Feed Restriction	170	40
13	WB	8	July 20/2014	Greenbelt	Feed Restriction	175	40
13	WB	8	July 20/2014	Greenbelt	Feed Restriction	180	40
13	WB	8	July 20/2014	Greenbelt	Feed Restriction	185	39
14	stock	14	July 20/2014	Greenbelt	Feed Restriction	5	44
14	stock	14	July 20/2014	Greenbelt	Feed Restriction	10	41
14	stock	14	July 20/2014	Greenbelt	Feed Restriction	15	39
14	stock	14	July 20/2014	Greenbelt	Feed Restriction	20	37
14	stock	14	July 20/2014	Greenbelt	Feed Restriction	25	35
14	stock	14	July 20/2014	Greenbelt	Feed Restriction	30	34
14	stock	14	July 20/2014	Greenbelt	Feed Restriction	35	35
14	stock	14	July 20/2014	Greenbelt	Feed Restriction	40	36
14	stock	14	July 20/2014	Greenbelt	Feed Restriction	45	37
14	stock	14	July 20/2014	Greenbelt	Feed Restriction	50	36
14	stock	14	July 20/2014	Greenbelt	Feed Restriction	55	34
14	stock	14	July 20/2014	Greenbelt	Feed Restriction	60	39
14	stock	14	July 20/2014	Greenbelt	Feed Restriction	65	39
14	stock	14	July 20/2014	Greenbelt	Feed Restriction	70	40
14	stock	14	July 20/2014	Greenbelt	Feed Restriction	75	38
14	stock	14	July 20/2014	Greenbelt	Feed Restriction	80	37
14	stock	14	July 20/2014	Greenbelt	Feed Restriction	85	35
14	stock	14	July 20/2014	Greenbelt	Feed Restriction	90	35
14	stock	14	July 20/2014	Greenbelt	Feed Restriction	95	33
14	stock	14	July 20/2014	Greenbelt	Feed Restriction	100	33
14	stock	14	July 20/2014	Greenbelt	Feed Restriction	105	32
14	stock	14	July 20/2014	Greenbelt	Feed Restriction	110	32
14	stock	14	July 20/2014	Greenbelt	Feed Restriction	115	31
14	stock	14	July 20/2014	Greenbelt	Feed Restriction	120	32
14	stock	14	July 20/2014	Greenbelt	Feed Restriction	125	32
14	stock	14	July 20/2014	Greenbelt	Feed Restriction	130	31
14	stock	14	July 20/2014	Greenbelt	Feed Restriction	135	31
14	stock	14	July 20/2014	Greenbelt	Feed Restriction	140	31
14	stock	14	July 20/2014	Greenbelt	Feed Restriction	145	31
14	stock	14	July 20/2014	Greenbelt	Feed Restriction	150	31
14	stock	14	July 20/2014	Greenbelt	Feed Restriction	155	32
14	stock	14	July 20/2014	Greenbelt	Feed Restriction	160	32
14	stock	14	July 20/2014	Greenbelt	Feed Restriction	165	32
14	stock	14	July 20/2014	Greenbelt	Feed Restriction	170	33
14	stock	14	July 20/2014	Greenbelt	Feed Restriction	175	33
14	stock	14	July 20/2014	Greenbelt	Feed Restriction	180	32
14	stock	14	July 20/2014	Greenbelt	Feed Restriction	185	32
15	WB	9	July 13/2014	Greenbelt	Feed Restriction	5	31
15	WB	9	July 13/2014	Greenbelt	Feed Restriction	10	31
15	WB	9	July 13/2014	Greenbelt	Feed Restriction	15	30
15	WB	9	July 13/2014	Greenbelt	Feed Restriction	20	30
15	WB	9	July 13/2014	Greenbelt	Feed Restriction	25	30
15	WB	9	July 13/2014	Greenbelt	Feed Restriction	30	30
15	WB	9	July 13/2014	Greenbelt	Feed Restriction	35	31
15	WB	9	July 13/2014	Greenbelt	Feed Restriction	40	31
15	WB	9	July 13/2014	Greenbelt	Feed Restriction	45	30
15	WB	9	July 13/2014	Greenbelt	Feed Restriction	50	30
15	WB	9	July 13/2014	Greenbelt	Feed Restriction	55	31
15	WB	9	July 13/2014	Greenbelt	Feed Restriction	60	31
15	WB	9	July 13/2014	Greenbelt	Feed Restriction	65	31
15	WB	9	July 13/2014	Greenbelt	Feed Restriction	70	31
15	WB	9	July 13/2014	Greenbelt	Feed Restriction	75	31
15	WB	9	July 13/2014	Greenbelt	Feed Restriction	80	32
15	WB	9	July 13/2014	Greenbelt	Feed Restriction	85	32
15	WB	9	July 13/2014	Greenbelt	Feed Restriction	90	32
15	WB	9	July 13/2014	Greenbelt	Feed Restriction	95	31
15	WB	9	July 13/2014	Greenbelt	Feed Restriction	100	31
15	WB	9	July 13/2014	Greenbelt	Feed Restriction	105	30
15	WB	9	July 13/2014	Greenbelt	Feed Restriction	110	30
15	WB	9	July 13/2014	Greenbelt	Feed Restriction	115	30
15	WB	9	July 13/2014	Greenbelt	Feed Restriction	120	30
15	WB	9	July 13/2014	Greenbelt	Feed Restriction	125	30
15	WB	9	July 13/2014	Greenbelt	Feed Restriction	130	30
15	WB	9	July 13/2014	Greenbelt	Feed Restriction	135	30
15	WB	9	July 13/2014	Greenbelt	Feed Restriction	140	31
15	WB	9	July 13/2014	Greenbelt	Feed Restriction	145	31
15	WB	9	July 13/2014	Greenbelt	Feed Restriction	150	31
15	WB	9	July 13/2014	Greenbelt	Feed Restriction	155	31
15	WB	9	July 13/2014	Greenbelt	Feed Restriction	160	31
15	WB	9	July 13/2014	Greenbelt	Feed Restriction	165	31
15	WB	9	July 13/2014	Greenbelt	Feed Restriction	170	31
15	WB	9	July 13/2014	Greenbelt	Feed Restriction	175	30
15	WB	9	July 13/2014	Greenbelt	Feed Restriction	180	30
15	WB	9	July 13/2014	Greenbelt	Feed Restriction	185	30
16	WB	15	July 20/2014	Greenbelt	Feed Restriction	5	49
16	WB	15	July 20/2014	Greenbelt	Feed Restriction	10	47
16	WB	15	July 20/2014	Greenbelt	Feed Restriction	15	44
16	WB	15	July 20/2014	Greenbelt	Feed Restriction	20	43
16	WB	15	July 20/2014	Greenbelt	Feed Restriction	25	41
16	WB	15	July 20/2014	Greenbelt	Feed Restriction	30	41
16	WB	15	July 20/2014	Greenbelt	Feed Restriction	35	40
16	WB	15	July 20/2014	Greenbelt	Feed Restriction	40	39
16	WB	15	July 20/2014	Greenbelt	Feed Restriction	45	39
16	WB	15	July 20/2014	Greenbelt	Feed Restriction	50	38
16	WB	15	July 20/2014	Greenbelt	Feed Restriction	55	38
16	WB	15	July 20/2014	Greenbelt	Feed Restriction	60	38
16	WB	15	July 20/2014	Greenbelt	Feed Restriction	65	38
16	WB	15	July 20/2014	Greenbelt	Feed Restriction	70	39
16	WB	15	July 20/2014	Greenbelt	Feed Restriction	75	38
16	WB	15	July 20/2014	Greenbelt	Feed Restriction	80	38
16	WB	15	July 20/2014	Greenbelt	Feed Restriction	85	38
16	WB	15	July 20/2014	Greenbelt	Feed Restriction	90	38
16	WB	15	July 20/2014	Greenbelt	Feed Restriction	95	37
16	WB	15	July 20/2014	Greenbelt	Feed Restriction	100	37
16	WB	15	July 20/2014	Greenbelt	Feed Restriction	105	37
16	WB	15	July 20/2014	Greenbelt	Feed Restriction	110	39
16	WB	15	July 20/2014	Greenbelt	Feed Restriction	115	55
16	WB	15	July 20/2014	Greenbelt	Feed Restriction	120	65
16	WB	15	July 20/2014	Greenbelt	Feed Restriction	125	76
16	WB	15	July 20/2014	Greenbelt	Feed Restriction	130	75
16	WB	15	July 20/2014	Greenbelt	Feed Restriction	135	70
16	WB	15	July 20/2014	Greenbelt	Feed Restriction	140	69
16	WB	15	July 20/2014	Greenbelt	Feed Restriction	145	68
16	WB	15	July 20/2014	Greenbelt	Feed Restriction	150	69
16	WB	15	July 20/2014	Greenbelt	Feed Restriction	155	67
16	WB	15	July 20/2014	Greenbelt	Feed Restriction	160	65
16	WB	15	July 20/2014	Greenbelt	Feed Restriction	165	60
16	WB	15	July 20/2014	Greenbelt	Feed Restriction	170	59
16	WB	15	July 20/2014	Greenbelt	Feed Restriction	175	62
16	WB	15	July 20/2014	Greenbelt	Feed Restriction	180	62
16	WB	15	July 20/2014	Greenbelt	Feed Restriction	185	58
17	WB	24	July 20/2014	Greenbelt	Feed Restriction	5	80
17	WB	24	July 20/2014	Greenbelt	Feed Restriction	10	91
17	WB	24	July 20/2014	Greenbelt	Feed Restriction	15	82
17	WB	24	July 20/2014	Greenbelt	Feed Restriction	20	85
17	WB	24	July 20/2014	Greenbelt	Feed Restriction	25	90
17	WB	24	July 20/2014	Greenbelt	Feed Restriction	30	92
17	WB	24	July 20/2014	Greenbelt	Feed Restriction	35	93
17	WB	24	July 20/2014	Greenbelt	Feed Restriction	40	93
17	WB	24	July 20/2014	Greenbelt	Feed Restriction	45	93
17	WB	24	July 20/2014	Greenbelt	Feed Restriction	50	92
17	WB	24	July 20/2014	Greenbelt	Feed Restriction	55	87
17	WB	24	July 20/2014	Greenbelt	Feed Restriction	60	92
17	WB	24	July 20/2014	Greenbelt	Feed Restriction	65	92
17	WB	24	July 20/2014	Greenbelt	Feed Restriction	70	91
17	WB	24	July 20/2014	Greenbelt	Feed Restriction	75	90
17	WB	24	July 20/2014	Greenbelt	Feed Restriction	80	85
17	WB	24	July 20/2014	Greenbelt	Feed Restriction	85	84
17	WB	24	July 20/2014	Greenbelt	Feed Restriction	90	74
17	WB	24	July 20/2014	Greenbelt	Feed Restriction	95	95
17	WB	24	July 20/2014	Greenbelt	Feed Restriction	100	93
17	WB	24	July 20/2014	Greenbelt	Feed Restriction	105	92
17	WB	24	July 20/2014	Greenbelt	Feed Restriction	110	91
17	WB	24	July 20/2014	Greenbelt	Feed Restriction	115	84
17	WB	24	July 20/2014	Greenbelt	Feed Restriction	120	88
17	WB	24	July 20/2014	Greenbelt	Feed Restriction	125	88
17	WB	24	July 20/2014	Greenbelt	Feed Restriction	130	88
17	WB	24	July 20/2014	Greenbelt	Feed Restriction	135	82
17	WB	24	July 20/2014	Greenbelt	Feed Restriction	140	82
17	WB	24	July 20/2014	Greenbelt	Feed Restriction	145	88
17	WB	24	July 20/2014	Greenbelt	Feed Restriction	150	88
17	WB	24	July 20/2014	Greenbelt	Feed Restriction	155	83
17	WB	24	July 20/2014	Greenbelt	Feed Restriction	160	78
17	WB	24	July 20/2014	Greenbelt	Feed Restriction	165	63
17	WB	24	July 20/2014	Greenbelt	Feed Restriction	170	54
17	WB	24	July 20/2014	Greenbelt	Feed Restriction	175	47
17	WB	24	July 20/2014	Greenbelt	Feed Restriction	180	44
17	WB	24	July 20/2014	Greenbelt	Feed Restriction	185	40
18	stock	12	July 20/2014	Greenbelt	Feed Restriction	5	43
18	stock	12	July 20/2014	Greenbelt	Feed Restriction	10	43
18	stock	12	July 20/2014	Greenbelt	Feed Restriction	15	42
18	stock	12	July 20/2014	Greenbelt	Feed Restriction	20	42
18	stock	12	July 20/2014	Greenbelt	Feed Restriction	25	41
18	stock	12	July 20/2014	Greenbelt	Feed Restriction	30	41
18	stock	12	July 20/2014	Greenbelt	Feed Restriction	35	41
18	stock	12	July 20/2014	Greenbelt	Feed Restriction	40	40
18	stock	12	July 20/2014	Greenbelt	Feed Restriction	45	39
18	stock	12	July 20/2014	Greenbelt	Feed Restriction	50	37
18	stock	12	July 20/2014	Greenbelt	Feed Restriction	55	36
18	stock	12	July 20/2014	Greenbelt	Feed Restriction	60	34
18	stock	12	July 20/2014	Greenbelt	Feed Restriction	65	36
18	stock	12	July 20/2014	Greenbelt	Feed Restriction	70	37
18	stock	12	July 20/2014	Greenbelt	Feed Restriction	75	39
18	stock	12	July 20/2014	Greenbelt	Feed Restriction	80	40
18	stock	12	July 20/2014	Greenbelt	Feed Restriction	85	39
18	stock	12	July 20/2014	Greenbelt	Feed Restriction	90	38
18	stock	12	July 20/2014	Greenbelt	Feed Restriction	95	37
18	stock	12	July 20/2014	Greenbelt	Feed Restriction	100	36
18	stock	12	July 20/2014	Greenbelt	Feed Restriction	105	37
18	stock	12	July 20/2014	Greenbelt	Feed Restriction	110	39
18	stock	12	July 20/2014	Greenbelt	Feed Restriction	115	46
18	stock	12	July 20/2014	Greenbelt	Feed Restriction	120	46
18	stock	12	July 20/2014	Greenbelt	Feed Restriction	125	46
18	stock	12	July 20/2014	Greenbelt	Feed Restriction	130	46
18	stock	12	July 20/2014	Greenbelt	Feed Restriction	135	39
18	stock	12	July 20/2014	Greenbelt	Feed Restriction	140	39
18	stock	12	July 20/2014	Greenbelt	Feed Restriction	145	39
18	stock	12	July 20/2014	Greenbelt	Feed Restriction	150	39
18	stock	12	July 20/2014	Greenbelt	Feed Restriction	155	40
18	stock	12	July 20/2014	Greenbelt	Feed Restriction	160	41
18	stock	12	July 20/2014	Greenbelt	Feed Restriction	165	42
18	stock	12	July 20/2014	Greenbelt	Feed Restriction	170	42
18	stock	12	July 20/2014	Greenbelt	Feed Restriction	175	42
18	stock	12	July 20/2014	Greenbelt	Feed Restriction	180	42
18	stock	12	July 20/2014	Greenbelt	Feed Restriction	185	42
19	Pony	24	July 13/2014	Greenbelt	Feed Restriction	5	70
19	Pony	24	July 13/2014	Greenbelt	Feed Restriction	10	70
19	Pony	24	July 13/2014	Greenbelt	Feed Restriction	15	69
19	Pony	24	July 13/2014	Greenbelt	Feed Restriction	20	70
19	Pony	24	July 13/2014	Greenbelt	Feed Restriction	25	71
19	Pony	24	July 13/2014	Greenbelt	Feed Restriction	30	67
19	Pony	24	July 13/2014	Greenbelt	Feed Restriction	35	69
19	Pony	24	July 13/2014	Greenbelt	Feed Restriction	40	71
19	Pony	24	July 13/2014	Greenbelt	Feed Restriction	45	67
19	Pony	24	July 13/2014	Greenbelt	Feed Restriction	50	63
19	Pony	24	July 13/2014	Greenbelt	Feed Restriction	55	60
19	Pony	24	July 13/2014	Greenbelt	Feed Restriction	60	57
19	Pony	24	July 13/2014	Greenbelt	Feed Restriction	65	58
19	Pony	24	July 13/2014	Greenbelt	Feed Restriction	70	59
19	Pony	24	July 13/2014	Greenbelt	Feed Restriction	75	56
19	Pony	24	July 13/2014	Greenbelt	Feed Restriction	80	55
19	Pony	24	July 13/2014	Greenbelt	Feed Restriction	85	53
19	Pony	24	July 13/2014	Greenbelt	Feed Restriction	90	54
19	Pony	24	July 13/2014	Greenbelt	Feed Restriction	95	54
19	Pony	24	July 13/2014	Greenbelt	Feed Restriction	100	53
19	Pony	24	July 13/2014	Greenbelt	Feed Restriction	105	51
19	Pony	24	July 13/2014	Greenbelt	Feed Restriction	110	50
19	Pony	24	July 13/2014	Greenbelt	Feed Restriction	115	50
19	Pony	24	July 13/2014	Greenbelt	Feed Restriction	120	53
19	Pony	24	July 13/2014	Greenbelt	Feed Restriction	125	54
19	Pony	24	July 13/2014	Greenbelt	Feed Restriction	130	51
19	Pony	24	July 13/2014	Greenbelt	Feed Restriction	135	50
19	Pony	24	July 13/2014	Greenbelt	Feed Restriction	140	49
19	Pony	24	July 13/2014	Greenbelt	Feed Restriction	145	49
19	Pony	24	July 13/2014	Greenbelt	Feed Restriction	150	47
19	Pony	24	July 13/2014	Greenbelt	Feed Restriction	155	48
19	Pony	24	July 13/2014	Greenbelt	Feed Restriction	160	48
19	Pony	24	July 13/2014	Greenbelt	Feed Restriction	165	45
19	Pony	24	July 13/2014	Greenbelt	Feed Restriction	170	43
19	Pony	24	July 13/2014	Greenbelt	Feed Restriction	175	42
19	Pony	24	July 13/2014	Greenbelt	Feed Restriction	180	40
19	Pony	24	July 13/2014	Greenbelt	Feed Restriction	185	39
20	TB	14	July 20/2014	Greenbelt	Feed Restriction	5	31
20	TB	14	July 20/2014	Greenbelt	Feed Restriction	10	34
20	TB	14	July 20/2014	Greenbelt	Feed Restriction	15	34
20	TB	14	July 20/2014	Greenbelt	Feed Restriction	20	33
20	TB	14	July 20/2014	Greenbelt	Feed Restriction	25	32
20	TB	14	July 20/2014	Greenbelt	Feed Restriction	30	31
20	TB	14	July 20/2014	Greenbelt	Feed Restriction	35	31
20	TB	14	July 20/2014	Greenbelt	Feed Restriction	40	31
20	TB	14	July 20/2014	Greenbelt	Feed Restriction	45	31
20	TB	14	July 20/2014	Greenbelt	Feed Restriction	50	32
20	TB	14	July 20/2014	Greenbelt	Feed Restriction	55	32
20	TB	14	July 20/2014	Greenbelt	Feed Restriction	60	31
20	TB	14	July 20/2014	Greenbelt	Feed Restriction	65	31
20	TB	14	July 20/2014	Greenbelt	Feed Restriction	70	30
20	TB	14	July 20/2014	Greenbelt	Feed Restriction	75	30
20	TB	14	July 20/2014	Greenbelt	Feed Restriction	80	30
20	TB	14	July 20/2014	Greenbelt	Feed Restriction	85	31
20	TB	14	July 20/2014	Greenbelt	Feed Restriction	90	31
20	TB	14	July 20/2014	Greenbelt	Feed Restriction	95	31
20	TB	14	July 20/2014	Greenbelt	Feed Restriction	100	30
20	TB	14	July 20/2014	Greenbelt	Feed Restriction	105	30
20	TB	14	July 20/2014	Greenbelt	Feed Restriction	110	30
20	TB	14	July 20/2014	Greenbelt	Feed Restriction	115	31
20	TB	14	July 20/2014	Greenbelt	Feed Restriction	120	31
20	TB	14	July 20/2014	Greenbelt	Feed Restriction	125	31
20	TB	14	July 20/2014	Greenbelt	Feed Restriction	130	31
20	TB	14	July 20/2014	Greenbelt	Feed Restriction	135	31
20	TB	14	July 20/2014	Greenbelt	Feed Restriction	140	30
20	TB	14	July 20/2014	Greenbelt	Feed Restriction	145	30
20	TB	14	July 20/2014	Greenbelt	Feed Restriction	150	31
20	TB	14	July 20/2014	Greenbelt	Feed Restriction	155	34
20	TB	14	July 20/2014	Greenbelt	Feed Restriction	160	37
20	TB	14	July 20/2014	Greenbelt	Feed Restriction	165	38
20	TB	14	July 20/2014	Greenbelt	Feed Restriction	170	37
20	TB	14	July 20/2014	Greenbelt	Feed Restriction	175	34
20	TB	14	July 20/2014	Greenbelt	Feed Restriction	180	34
20	TB	14	July 20/2014	Greenbelt	Feed Restriction	185	33
21	pony	5	July 20/2014	Greenbelt	Feed Restriction	5	40
21	pony	5	July 20/2014	Greenbelt	Feed Restriction	10	40
21	pony	5	July 20/2014	Greenbelt	Feed Restriction	15	40
21	pony	5	July 20/2014	Greenbelt	Feed Restriction	20	39
21	pony	5	July 20/2014	Greenbelt	Feed Restriction	25	39
21	pony	5	July 20/2014	Greenbelt	Feed Restriction	30	37
21	pony	5	July 20/2014	Greenbelt	Feed Restriction	35	37
21	pony	5	July 20/2014	Greenbelt	Feed Restriction	40	38
21	pony	5	July 20/2014	Greenbelt	Feed Restriction	45	38
21	pony	5	July 20/2014	Greenbelt	Feed Restriction	50	38
21	pony	5	July 20/2014	Greenbelt	Feed Restriction	55	38
21	pony	5	July 20/2014	Greenbelt	Feed Restriction	60	38
21	pony	5	July 20/2014	Greenbelt	Feed Restriction	65	38
21	pony	5	July 20/2014	Greenbelt	Feed Restriction	70	37
21	pony	5	July 20/2014	Greenbelt	Feed Restriction	75	37
21	pony	5	July 20/2014	Greenbelt	Feed Restriction	80	37
21	pony	5	July 20/2014	Greenbelt	Feed Restriction	85	36
21	pony	5	July 20/2014	Greenbelt	Feed Restriction	90	35
21	pony	5	July 20/2014	Greenbelt	Feed Restriction	95	35
21	pony	5	July 20/2014	Greenbelt	Feed Restriction	100	35
21	pony	5	July 20/2014	Greenbelt	Feed Restriction	105	35
21	pony	5	July 20/2014	Greenbelt	Feed Restriction	110	35
21	pony	5	July 20/2014	Greenbelt	Feed Restriction	115	35
21	pony	5	July 20/2014	Greenbelt	Feed Restriction	120	34
21	pony	5	July 20/2014	Greenbelt	Feed Restriction	125	34
21	pony	5	July 20/2014	Greenbelt	Feed Restriction	130	34
21	pony	5	July 20/2014	Greenbelt	Feed Restriction	135	34
21	pony	5	July 20/2014	Greenbelt	Feed Restriction	140	34
21	pony	5	July 20/2014	Greenbelt	Feed Restriction	145	35
21	pony	5	July 20/2014	Greenbelt	Feed Restriction	150	36
21	pony	5	July 20/2014	Greenbelt	Feed Restriction	155	36
21	pony	5	July 20/2014	Greenbelt	Feed Restriction	160	35
21	pony	5	July 20/2014	Greenbelt	Feed Restriction	165	35
21	pony	5	July 20/2014	Greenbelt	Feed Restriction	170	37
21	pony	5	July 20/2014	Greenbelt	Feed Restriction	175	36
21	pony	5	July 20/2014	Greenbelt	Feed Restriction	180	36
21	pony	5	July 20/2014	Greenbelt	Feed Restriction	185	35
22	stock	9	July 20/2014	Greenbelt	Feed Restriction	5	.
[truncated: 2,885 more rows]
